# Supplementary material for: Climate Change Threatens Micronutrient Density of European Winter Wheat
Source: Adv Sci (Weinh). 2026 Apr 27;13(42):e13322. doi: 10.1002/advs.202513322 (PMC13335512; doi:10.1002/advs.202513322)
Supplement: Supplementary file 2 — Supporting File 2: advs75430‐sup‐0002‐DataFile.zip. [file ADVS-13-e13322-s002.zip]

Archive with 11 entries (8 files):
- grain and straw/
- grain and straw/linear mixed-effects model output_grain and straw.xlsx
- grain and straw/PosthocModelEstimates_grain and straw.xlsx
- micronutrient analysis/
- micronutrient analysis/diagnostic plots_micronutrients.zip
- micronutrient analysis/linear mixed-effects model output_micronutrients.xlsx
- micronutrient analysis/posthoc analysis output_micronutirents.zip
- Harvest raw data.xlsx
- micronutirent raw data.xlsx
- correlation analysis/
- correlation analysis/correlation coefficient_table.csv
