# Supplementary material for: Climate Change Threatens Micronutrient Density of European Winter Wheat
Source: Adv Sci (Weinh). 2026 Apr 27;13(42):e13322. doi: 10.1002/advs.202513322 (PMC13335512; doi:10.1002/advs.202513322)
Supplement: Supplementary file 2 — Supporting File 2: advs75430‐sup‐0002‐DataFile.zip. [file ADVS-13-e13322-s002.zip › grain and straw/linear mixed-effects model output_grain and straw.xlsx]

## Sheet: straw
response_var	term	sumsq	meansq	NumDF	DenDF	statistic	p.value	singular	signif_ast
total_fweight_straw	year	79740.6	39870.3	2	18	18.6286	4.12998e-05	TRUE	***
total_fweight_straw	soil	6764.02	6764.02	1	18	3.16036	0.0923456	TRUE
total_fweight_straw	year:soil	22970.9	11485.5	2	18	5.36637	0.0148614	TRUE	*

## Sheet: grain yield
response_var	term	sumsq	meansq	NumDF	DenDF	statistic	p.value	singular	signif_ast
grain_yield	year	1.47968	0.739841	2	18	0.919514	0.416648	TRUE
grain_yield	soil	7.60228	7.60228	1	18	9.44851	0.00654291	TRUE	**
grain_yield	year:soil	3.07629	1.53814	2	18	1.91169	0.176667	TRUE
