# Supplementary material for: Climate Change Threatens Micronutrient Density of European Winter Wheat
Source: Adv Sci (Weinh). 2026 Apr 27;13(42):e13322. doi: 10.1002/advs.202513322 (PMC13335512; doi:10.1002/advs.202513322)
Supplement: Supplementary file 2 — Supporting File 2: advs75430‐sup‐0002‐DataFile.zip. [file ADVS-13-e13322-s002.zip › grain and straw/PosthocModelEstimates_grain and straw.xlsx]

## Sheet: straw biomass
response_var	soil	term	estimate	std.error	df	statistic	p.value	intercept
total_fweight_straw	S1	year2068	220.06	130.852	18	1.68175	0.109884	486.15
total_fweight_straw	S1	year2085	823.02	130.852	18	6.28972	1.25211e-05	486.15	***
total_fweight_straw	S2	year2068	219.89	130.852	18	1.68045	0.11014	526.94
total_fweight_straw	S2	year2085	297.91	130.852	18	2.2767	0.070498	526.94	o

## Sheet: grain yield
response_var	soil	term	estimate	std.error	df	statistic	p.value	intercept
grain_yield	S1	year2068	96.7563	63.4271	18	1.52547	0.14452	379.22
grain_yield	S1	year2085	129.895	63.4271	18	2.04794	0.110884	379.22
grain_yield	S2	year2068	21.1274	63.4271	18	0.333097	0.742909	350.154
grain_yield	S2	year2085	-44.9684	63.4271	18	-0.708977	0.742909	350.154
