# Supplementary material for: Climate Change Threatens Micronutrient Density of European Winter Wheat
Source: Adv Sci (Weinh). 2026 Apr 27;13(42):e13322. doi: 10.1002/advs.202513322 (PMC13335512; doi:10.1002/advs.202513322)
Supplement: Supplementary file 2 — Supporting File 2: advs75430‐sup‐0002‐DataFile.zip. [file ADVS-13-e13322-s002.zip › micronutrient analysis/linear mixed-effects model output_micronutrients.xlsx]

## Sheet: element
response_var	term	sumsq	meansq	NumDF	DenDF	statistic	p.value	singular	signif_ast
Carbon	year	0.470703	0.235352	2	2.95216	0.729182	0.552898	FALSE
Carbon	soil	9.77309e-05	9.77309e-05	1	41.7695	0.000302796	0.9862	FALSE
Carbon	year:soil	0.0646932	0.0323466	2	41.4653	0.100218	0.904858	FALSE
Nitrogen	year	0.0658816	0.0329408	2	2.99777	1.22425	0.408636	FALSE
Nitrogen	soil	0.0268373	0.0268373	1	40.1617	0.997415	0.323916	FALSE
Nitrogen	year:soil	0.0256654	0.0128327	2	40.0691	0.476932	0.624163	FALSE
Potassium	year	659641	329820	2	2.63555	3.09591	0.203339	FALSE
Potassium	soil	424385	424385	1	40.5814	3.98356	0.0526877	FALSE
Potassium	year:soil	170304	85151.8	2	40.4218	0.799291	0.456626	FALSE
Chlorine	year	13746.8	6873.41	2	2.8785	0.892055	0.499494	FALSE
Chlorine	soil	2697.19	2697.19	1	40.1287	0.35005	0.557403	FALSE
Chlorine	year:soil	28249.6	14124.8	2	40.0288	1.83317	0.173078	FALSE
Calcium	year	25019.1	12509.6	2	2.63855	6.66984	0.0929207	FALSE
Calcium	soil	313.153	313.153	1	41.6451	0.166967	0.684915	FALSE
Calcium	year:soil	4396.57	2198.29	2	41.3345	1.17208	0.319803	FALSE
Phosphorus	year	231934	115967	2	2.97855	2.49475	0.230974	FALSE
Phosphorus	soil	30636.9	30636.9	1	41.0665	0.659078	0.421567	FALSE
Phosphorus	year:soil	53056.4	26528.2	2	40.8955	0.570689	0.569572	FALSE
Magnesium	year	15268.8	7634.42	2	2.84182	1.45818	0.366626	FALSE
Magnesium	soil	128.916	128.916	1	40.1049	0.024623	0.876097	FALSE
Magnesium	year:soil	13894.9	6947.44	2	40.0037	1.32696	0.276706	FALSE
Iron	year	10.1398	5.06989	2	2.98998	0.560586	0.621227	FALSE
Iron	soil	0.275589	0.275589	1	40.3071	0.0304723	0.862297	FALSE
Iron	year:soil	28.948	14.474	2	40.2026	1.60041	0.214404	FALSE
Zinc	year	8.24526	4.12263	2	2.90296	1.06758	0.449237	FALSE
Zinc	soil	68.7959	68.7959	1	40.7784	17.8151	0.000132466	FALSE	***
Zinc	year:soil	1.53566	0.76783	2	40.6281	0.198834	0.820478	FALSE
Manganese	year	20.9833	10.4917	2	2.8867	3.05447	0.193873	FALSE
Manganese	soil	6.70588	6.70588	1	40.2517	1.9523	0.169994	FALSE
Manganese	year:soil	7.30942	3.65471	2	40.143	1.06401	0.3546	FALSE
Copper	year	0.321985	0.160993	2	2.97724	2.02954	0.277941	FALSE
Copper	soil	0.00141114	0.00141114	1	40.6601	0.0177895	0.894553	FALSE
Copper	year:soil	0.00617419	0.0030871	2	40.5265	0.0389173	0.961866	FALSE
Molybdenum	year	0.530085	0.265042	2	42	13.7663	2.52507e-05	TRUE	***
Molybdenum	soil	0.0138941	0.0138941	1	42	0.721659	0.400417	TRUE
Molybdenum	year:soil	0.0136549	0.00682745	2	42	0.354618	0.703521	TRUE
Boron	year	0.388042	0.194021	2	2.9687	7.72368	0.0665976	FALSE
Boron	soil	7.64492e-06	7.64492e-06	1	41.9736	0.000304333	0.986164	FALSE
Boron	year:soil	0.0600675	0.0300338	2	41.5204	1.1956	0.312723	FALSE

## Sheet: B vitamin
response_var	term	sumsq	meansq	NumDF	DenDF	statistic	p.value	singular	signif_ast
vitB1_thiamine	year	874.44	437.22	2	42	0.536731	0.588613	TRUE
vitB1_thiamine	soil	653.108	653.108	1	42	0.801754	0.375673	TRUE
vitB1_thiamine	year:soil	1253.47	626.734	2	42	0.769377	0.46972	TRUE
vitB2_riboflavin	year	579.332	289.666	2	2.98456	2.55188	0.225879	FALSE
vitB2_riboflavin	soil	152.829	152.829	1	41.3917	1.34638	0.25256	FALSE
vitB2_riboflavin	year:soil	587.426	293.713	2	41.1805	2.58753	0.0873879	FALSE
vitB3_niacin	year	24927.2	12463.6	2	2.90102	4.12211	0.141945	FALSE
vitB3_niacin	soil	30.3073	30.3073	1	40.7577	0.0100236	0.920742	FALSE
vitB3_niacin	year:soil	8897.37	4448.69	2	40.6091	1.47132	0.241603	FALSE
vitB5_pantothenic_acid	year	41294.4	20647.2	2	2.81893	6.83582	0.082933	FALSE
vitB5_pantothenic_acid	soil	121.556	121.556	1	40.4054	0.0402445	0.84201	FALSE
vitB5_pantothenic_acid	year:soil	8224.01	4112.01	2	40.2786	1.36139	0.267844	FALSE
vitB6_pyridoxine	year	6042.8	3021.4	2	2.95539	8.82849	0.056695	FALSE
vitB6_pyridoxine	soil	0.674427	0.674427	1	40.1084	0.00197066	0.964812	FALSE
vitB6_pyridoxine	year:soil	2511.26	1255.63	2	40.0164	3.66893	0.0344333	FALSE	*
vitB9_folate	year	286.928	143.464	2	2.90756	5.38136	0.105365	FALSE
vitB9_folate	soil	102.781	102.781	1	41.272	3.85532	0.0563497	FALSE
vitB9_folate	year:soil	57.7293	28.8646	2	41.0696	1.08272	0.348144	FALSE

## Sheet: protein
response_var	term	sumsq	meansq	NumDF	DenDF	statistic	p.value	singular	signif_ast
pN_HMW.flour	year	0.0126565	0.00632824	2	2.96127	3.25458	0.17883	FALSE
pN_HMW.flour	soil	0.0140698	0.0140698	1	41.2851	7.23601	0.0102653	FALSE	*
pN_HMW.flour	year:soil	0.0276251	0.0138126	2	41.0867	7.10372	0.00224059	FALSE	**
pN_LMW.flour	year	0.00855025	0.00427512	2	2.99562	0.761307	0.540341	FALSE
pN_LMW.flour	soil	0.00025485	0.00025485	1	39.4612	0.0453833	0.832398	FALSE
pN_LMW.flour	year:soil	0.00195335	0.000976674	2	39.4227	0.173924	0.841002	FALSE
pN_gluTot.flour	year	0.0221529	0.0110765	2	2.99746	0.995768	0.466006	FALSE
pN_gluTot.flour	soil	0.00930337	0.00930337	1	39.6234	0.836368	0.36597	FALSE
pN_gluTot.flour	year:soil	0.0450204	0.0225102	2	39.5722	2.02365	0.145625	FALSE
pN_w5.flour	year	3.00998e-05	1.50499e-05	2	2.91181	1.60014	0.339751	FALSE
pN_w5.flour	soil	5.4133e-05	5.4133e-05	1	40.0258	5.75552	0.0211846	FALSE	*
pN_w5.flour	year:soil	1.50138e-05	7.5069e-06	2	39.9365	0.798148	0.457211	FALSE
pN_w1.2.flour	year	0.00181204	0.000906021	2	42	8.16541	0.00101012	TRUE	**
pN_w1.2.flour	soil	0.000574083	0.000574083	1	42	5.17386	0.028099	TRUE	*
pN_w1.2.flour	year:soil	0.000467542	0.000233771	2	42	2.10683	0.134294	TRUE
pN_ab.flour	year	0.0112878	0.0056439	2	42	10.6571	0.000180595	TRUE	***
pN_ab.flour	soil	0.000752083	0.000752083	1	42	1.42013	0.240073	TRUE
pN_ab.flour	year:soil	0.000765292	0.000382646	2	42	0.722533	0.491457	TRUE
pN_g.flour	year	0.000387859	0.00019393	2	2.9968	0.759323	0.541029	FALSE
pN_g.flour	soil	0.00037966	0.00037966	1	40.4059	1.48654	0.229824	FALSE
pN_g.flour	year:soil	0.000770584	0.000385292	2	40.2943	1.50859	0.233451	FALSE
pN_gliTot.flour	year	0.0391904	0.0195952	2	2.89156	8.69764	0.059807	FALSE
pN_gliTot.flour	soil	0.00162967	0.00162967	1	41.9283	0.723354	0.399877	FALSE
pN_gliTot.flour	year:soil	0.00132145	0.000660727	2	41.0874	0.293274	0.747366	FALSE
HMW.LMW	year	0.00598741	0.0029937	2	2.92192	0.944099	0.482748	FALSE
HMW.LMW	soil	0.0292145	0.0292145	1	40.3674	9.21314	0.00419325	FALSE	**
HMW.LMW	year:soil	0.0349668	0.0174834	2	40.2527	5.51359	0.00765025	FALSE	**
gli.glu	year	0.00573554	0.00286777	2	2.97163	3.51223	0.1649	FALSE
gli.glu	soil	0.00019918	0.00019918	1	40.1135	0.24394	0.624068	FALSE
gli.glu	year:soil	0.00149316	0.000746581	2	40.0225	0.914356	0.408983	FALSE
pN_totalprot	year	0.145584	0.0727922	2	2.99726	1.77045	0.310719	FALSE
pN_totalprot	soil	0.0729343	0.0729343	1	40.386	1.7739	0.190368	FALSE
pN_totalprot	year:soil	0.0487673	0.0243836	2	40.276	0.593058	0.557388	FALSE
