# Supplementary material for: Climate Change Threatens Micronutrient Density of European Winter Wheat
Source: Adv Sci (Weinh). 2026 Apr 27;13(42):e13322. doi: 10.1002/advs.202513322 (PMC13335512; doi:10.1002/advs.202513322)
Supplement: Supplementary file 2 — Supporting File 2: advs75430‐sup‐0002‐DataFile.zip. [file ADVS-13-e13322-s002.zip › Harvest raw data.xlsx]

## Sheet: undistrubed cubes n=4
Date	CER	Year	Soil	Cube	Total fresh weight straw (g/m2)	Grain yield (g/m2)
26.09.23	1	2013	S1	5	505.12	449.846
26.09.23	4	2013	S1	36	390.56	340.027
26.09.23	1	2013	S1	8	490.48	254.87
26.09.23	4	2013	S1	33	558.44	472.137
26.09.23	1	2013	S2	9	831.96	405.56
26.09.23	4	2013	S2	31	443.72	252.162
26.09.23	1	2013	S2	7	353.72	374.185
26.09.23	4	2013	S2	32	478.36	368.71
28.08.23	2	2068	S1	10	637.96	452.119
28.08.23	2	2068	S1	11	625.24	586.617
28.08.23	2	2068	S1	14	744.08	438.617
28.08.23	2	2068	S1	15	817.56	426.552
13.09.23	5	2068	S2	41	972.08	446.873
13.09.23	5	2068	S2	42	596	324.835
13.09.23	5	2068	S2	40	666.68	310.875
13.09.23	5	2068	S2	44	752.56	402.543
13.09.23	3	2085	S1	23	1425.36	558.917
13.09.23	6	2085	S1	52	910.76	359.196
13.09.23	3	2085	S1	25	1578.08	559.92
13.09.23	6	2085	S1	47	1322.48	558.427
13.09.23	3	2085	S2	20	700.28	242.098
13.09.23	6	2085	S2	50	750.92	345.381
13.09.23	3	2085	S2	19	725.44	183.141
13.09.23	6	2085	S2	51	1122.76	450.124
For grain yield, Jenny only used undistrubed cubes for analysis since distrubed cube has a significant effect on yield.
Both (yes) and yes were seen as undistrubed cubes
