# Supplementary material for: Climate Change Threatens Micronutrient Density of European Winter Wheat
Source: Adv Sci (Weinh). 2026 Apr 27;13(42):e13322. doi: 10.1002/advs.202513322 (PMC13335512; doi:10.1002/advs.202513322)
Supplement: Supplementary file 2 — Supporting File 2: advs75430‐sup‐0002‐DataFile.zip. [file ADVS-13-e13322-s002.zip › micronutirent raw data.xlsx]

## Sheet: grain_quality
variables				B vitamins (g/100g DW)										grain elements (mg/kg)														Protein fraction (N%)
				vitamin B1	vitamin B2			vitamin B3	vitamin B5	vitamin B6			vitamin B9
CER	Cube	Climate	Soil	thiamine	riboflavin	nicotinic acid	nicotinamide	niacin	pantothenic acid	pyridoxine	5-CHOTHF	5MeTHF	folate	Carbon%	Nitrogen%	Potassium	Chlorine	Calcium	Phosphorus	Magnesium	Iron	Zinc	Manganese	Copper	Molybdenum	Boron	N% in total protein	pN_HMW.flour	pN_LMW.flour	pN_gluTot.flour	pN_w5.flour	pN_w1.2.flour	pN_ab.flour	pN_g.flour	pN_gliTot.flour	HMW.LMW	gli.glu
1	3	2013	S1	218.631	104.119	574.144	69.3916	643.536	709.125	294.677	30.9886	11.0456	42.0342	42.203	2.248	5254.57	663.306	269.51	3284.18	742.61	28.61	15.53	17.82	2.3	0.853053	0.585576	2.45453	0.349626	0.684328	1.03395	0.0156015	0.0356062	0.183167	0.180885	0.41526	0.510905	0.401623
1	5	2013	S1	227.099	92.6845	517.176	60.1145	577.29	641.221	248.092	38.1679	7.53817	45.7061	39.625	2.095	5107.3	721.793	312.92	2927.1	671.89	22.56	15.89	17.59	2.14	0.825004	0.815124	2.40509	0.357946	0.627855	0.985801	0.0167108	0.0373377	0.183667	0.164199	0.401914	0.57011	0.407703
1	6	2013	S1	180.754	63.4259	365.079	67.8571	432.937	486.111	224.206	20.4365	7.44048	27.877	42.325	2.217	5300.55	772.981	282.74	3126.3	722.5	28.56	16.02	18.29	2.34	1.04603	0.927359	2.29713	0.330922	0.666213	0.997134	0.0122369	0.0349724	0.167076	0.167123	0.381408	0.496721	0.382504
1	8	2013	S1	145.265	59.0278	393.939	56.8182	450.758	539.773	217.803	23.1061	6.25	29.3561	39.904	2.117	4880.19	615.079	386.16	3199.74	740.11	26.63	18.03	18.66	2.5	0.978755	0.668734	2.48868	0.412691	0.664459	1.07715	0.0195664	0.047641	0.205268	0.170507	0.442982	0.621093	0.411254
4	30	2013	S1	178.737	58.2456	427.368	28.4211	455.789	545.263	207.789	22.5263	5.55789	28.0842	39.924	2.203	5086.33	592.55	281.82	3141.99	766.44	26.87	18.06	16.26	2.13	1.03214	0.363964	2.63903	0.416665	0.848911	1.26558	0.0145144	0.0383747	0.195271	0.202692	0.450851	0.490823	0.356242
4	33	2013	S1	241.197	68.4272	415.493	34.1549	449.648	547.535	225.352	22.1831	5.89789	28.081	40.092	2.285	4930.12	662.1	315.62	2971.82	699.63	25.67	18.33	17.6	2.37	0.809247	0.613559	2.55107	0.38895	0.761854	1.1508	0.0167279	0.0409323	0.19417	0.192767	0.444597	0.510531	0.386336
4	34	2013	S1	194.397	61.5661	366.379	44.3966	410.776	517.241	209.052	31.0345	7.95259	38.9871	40.117	2.188	5196.88	583.35	354.91	3074.4	657.73	24.34	17.16	16.24	2.25	1.00854	0.646706	2.64406	0.442167	0.698305	1.14047	0.0224965	0.0576627	0.20955	0.163667	0.453377	0.6332	0.397534
4	36	2013	S1	178.282	60.2377	442.464	30.6321	473.096	515.397	194.489	21.8801	5.34846	27.2285	40.271	2.522	5431.23	610.384	409.14	3259.91	711.84	25.61	18.75	17.89	2.08	0.831731	0.525329	2.86732	0.455241	0.780747	1.23599	0.0192647	0.0628157	0.238082	0.193897	0.514059	0.583083	0.41591
1	1	2013	S2	193.37	93.3088	499.079	69.4291	568.508	712.707	267.035	30.3867	7.18232	37.5691	40.289	2.255	5489.74	549.254	300.91	3321.06	782.53	28.75	19.8	19.27	2.31	1.11467	0.629689	2.5632	0.353089	0.646008	0.999097	0.0225482	0.0466649	0.197262	0.180413	0.446888	0.546571	0.447292
1	4	2013	S2	178.794	83.3982	484.436	59.144	543.58	647.86	243.191	39.2996	8.61868	47.9183	39.984	2.223	5018.23	753.724	364.96	3013.27	711.04	26.68	19.58	16.68	2.26	0.773064	0.653413	2.58749	0.432143	0.73677	1.16891	0.0161219	0.0533091	0.211112	0.187529	0.468072	0.586538	0.400434
1	7	2013	S2	164.299	59.437	389.635	49.5202	439.155	550.864	201.536	27.4472	5.04798	32.4952	40.101	2.471	5522.63	632.811	384.34	3368.92	758.36	29.68	18.6	18.43	2.1	0.723903	0.708173	2.86841	0.462021	0.73957	1.20159	0.0181621	0.0673136	0.236562	0.198423	0.520461	0.624716	0.433143
1	9	2013	S2	170.515	60.9622	356.701	72.5773	429.278	503.093	210.309	27.8351	7.58763	35.4227	42.579	2.028	4699.93	844.13	210.25	3152.82	797.16	24.94	17.7	20.11	2.32	1.45206	0.558306	2.1551	0.318664	0.69246	1.01112	0.0110335	0.0298832	0.166954	0.160376	0.368246	0.460191	0.364195
4	29	2013	S2	156.439	61.3005	354.167	30.303	384.47	488.636	179.356	25.1894	5.22727	30.4167	40.338	1.983	4814.67	519.377	307.94	2746.99	632.34	22.09	17.82	16.44	2.11	0.847837	0.658153	2.40411	0.342986	0.74504	1.08803	0.0103617	0.0258117	0.156656	0.171288	0.364117	0.46036	0.334658
4	31	2013	S2	168.401	71.1276	473.978	31.0409	505.019	609.665	204.461	28.0669	6.63569	34.7026	40.27	2.275	4992.23	510.69	359.88	2946.61	638.74	25.63	19.01	18	2.27	0.982371	0.636902	2.4305	0.352409	0.809255	1.16166	0.0138542	0.0282892	0.168808	0.184706	0.395657	0.435474	0.340595
4	32	2013	S2	210.493	60.9565	340.471	27.8373	368.308	522.484	179.443	23.9829	5.20343	29.1863	40.5575	2.2125	6009.1	499.6	379.75	3667.23	913.08	22.89	22.41	22.8	2.72	0.894332	0.873343	2.438	0.358472	0.688384	1.04686	0.0145007	0.0370927	0.184374	0.178762	0.41473	0.520745	0.396167
4	35	2013	S2	151.259	54.976	379.496	28.0576	407.554	473.022	177.518	20.1439	5.2518	25.3957	40.293	2.096	4833.88	559.086	294.82	3084.04	746.35	22.94	18.67	19.91	2.35	1.14476	0.733779	2.28899	0.322592	0.731905	1.0545	0.00878761	0.0228918	0.146805	0.163676	0.342161	0.440757	0.324478
2	10	2068	S1	246.599	56.576	319.728	46.5986	366.327	382.653	148.469	14.2177	4.84694	19.0646	40.371	2.07	5041.89	887.193	269.49	3004.99	716.14	25.03	15.11	16.14	2.68	0.80018	0.601101	2.17897	0.36845	0.755015	1.12346	0.0113404	0.0309859	0.158302	0.160194	0.360822	0.488004	0.321169
2	11	2068	S1	142.986	57.1343	392.086	44.7842	436.871	408.273	167.086	16.7806	3.56115	20.3417	40.287	1.963	4403.93	987.752	249.98	2564.46	647.13	22.38	13.65	17.34	2.33	0.710883	0.33857	2.10354	0.32287	0.717119	1.03999	0.00996444	0.0188641	0.131817	0.157986	0.318632	0.450233	0.306381
2	13	2068	S1	200.927	66.2545	434.312	42.3493	476.662	460.587	159.196	31.3756	4.06491	35.4405	39.896	1.839	4290.25	935.137	265.39	2427.6	583.95	21.27	12.98	13.89	2.1	0.650029	0.513057	2.14593	0.333124	0.752081	1.0852	0.0118956	0.0266955	0.142771	0.168515	0.349877	0.442936	0.322407
2	14	2068	S1	173.585	38.0503	375.472	42.2642	417.736	409.434	139.623	18	3.96226	21.9623	40.34	1.885	4940.23	721.813	320.95	2858.08	692.07	26.71	15.25	15.63	2.72	0.78766	0.71193	2.19974	0.303839	0.637375	0.941214	0.0149336	0.0274169	0.14089	0.157652	0.340893	0.476703	0.362184
2	15	2068	S1	187.302	45.6614	373.016	40.7937	413.81	438.095	143.333	18.0952	5.55556	23.6508	40.308	2.12	4776.04	775.811	342.37	2916.84	643.85	23.35	14.7	14.09	1.95	0.627995	0.646979	2.34588	0.40443	0.642824	1.04725	0.0204874	0.0484474	0.186836	0.149881	0.405652	0.629145	0.387348
2	16	2068	S1	188.482	36.0675	399.651	47.8185	447.469	415.358	152.356	17.3647	4.38045	21.7452	40.07	1.866	4738.8	783.501	239.45	2923.33	735.35	23.33	13.54	15.08	2.46	0.76725	0.431375	2.13118	0.311681	0.667311	0.978991	0.0122291	0.0232562	0.147158	0.160661	0.343304	0.46707	0.350671
5	37	2068	S1	190.391	54.0332	304.27	25.8007	330.071	330.961	137.189	16.0676	3.68327	19.7509	39.761	1.9275	3626.79	663.735	223.38	2615.4	826.31	26.28	13.52	15.91	2.45	0.896569	0.82569	2.29243	0.298812	0.765646	1.06446	0.00851674	0.0205641	0.156037	0.175079	0.360197	0.390274	0.338386
5	45	2068	S1	125.841	47.7286	341.593	23.3628	364.956	338.053	126.549	14.7788	2.38938	17.1681	40.376	2.062	4366.29	570.49	251.39	3210.95	849.01	31.13	21.45	20.83	2.68	0.786858	0.550579	2.18325	0.310658	0.760652	1.07131	0.00668446	0.0196605	0.145825	0.154902	0.327071	0.40841	0.3053
2	12	2068	S2	173.946	76.3729	386.973	34.8659	421.839	478.927	174.138	20.3065	7.47126	27.7778	40.153	1.828	4722.41	568.67	231.28	2708.8	653.11	22.3	14.78	15.87	2.19	0.77081	0.562172	1.956	0.30902	0.671998	0.981017	0.0116463	0.0191778	0.125056	0.146425	0.302305	0.459852	0.308155
2	18	2068	S2	132.653	57.483	432.653	40.8163	473.469	469.388	169.592	22.8571	6.79592	29.6531	40.59	2.221	5312.25	884.562	387.56	2906.31	610.63	37.42	21.62	17.22	2.65	0.629309	0.633014	2.48079	0.384178	0.754765	1.13894	0.0135011	0.0376857	0.180812	0.191645	0.423644	0.509004	0.371962
5	38	2068	S2	192.144	75.5131	363.057	27.1762	390.234	490.446	169.851	30.1486	5.43524	35.5839	40.515	2.079	4512.71	512.64	302.33	2431.98	605.76	24.56	15.11	15.53	1.77	0.593889	0.135421	2.29746	0.379662	0.825075	1.20474	0.0106134	0.0273494	0.163967	0.173975	0.375905	0.460155	0.312022
5	39	2068	S2	231.084	75.801	402.863	35.5828	438.446	376.278	172.802	26.3804	4.84663	31.227	40.029	2.091	4503.44	589.585	249.8	3048.02	898.19	26.16	17.61	21.83	2.47	0.798563	0.728405	2.2248	0.362464	0.845472	1.20794	0.00615146	0.0178414	0.137537	0.152111	0.313641	0.428713	0.25965
5	40	2068	S2	163.903	59.8733	362.694	28.8428	391.537	352.332	149.914	19.6891	3.54059	23.2297	40.222	1.89	4696.28	771.372	263.76	2740.8	641.94	30.39	17.78	17.98	2.28	0.591639	0.324696	2.05648	0.331029	0.647199	0.978228	0.00904779	0.0219542	0.136043	0.132354	0.299399	0.511479	0.306063
5	41	2068	S2	193.548	58.6278	373.272	30.5684	403.84	308.756	126.114	22.427	2.38095	24.808	39.876	1.709	4084.23	685.906	242.07	3073.01	906.39	28.7	21.99	23.67	2.99	0.840262	0.156261	1.98133	0.295762	0.779101	1.07486	0.00573336	0.0173288	0.132953	0.151719	0.307735	0.37962	0.286301
5	42	2068	S2	166.364	51.3939	454.545	30.5455	485.091	385.455	151.273	24.3636	3.96364	28.3273	40.405	1.932	4453.69	669.252	278.98	2754.64	689.76	26.14	20.62	19.67	2.75	0.788251	0.671964	2.09625	0.334636	0.745922	1.08056	0.00664312	0.0279535	0.158157	0.159963	0.352716	0.448621	0.32642
5	44	2068	S2	173.684	55.3801	380.702	27.8947	408.596	343.86	129.825	17.0175	2.77193	19.7895	40.13	1.955	4433.19	668.587	252.01	2841.83	783.13	27.89	18.8	16.55	2.73	0.920763	0.586079	2.53005	0.380703	0.847152	1.22785	0.00918406	0.0466019	0.202258	0.188125	0.446169	0.449391	0.363373
3	21	2085	S1	141.352	56.395	453.28	44.9304	498.211	453.28	178.529	20.0795	4.5328	24.6123	40.444	2.088	4480.85	711.754	245.46	2592.25	544.14	26.13	13.61	13.57	1.61	0.611526	0.0587093	2.31997	0.376045	0.719754	1.0958	0.013978	0.0375456	0.168901	0.156914	0.377338	0.522464	0.344349
3	23	2085	S1	156.505	57.2168	396.117	47.1845	443.301	415.534	146.99	20	6.87379	26.8738	40.131	1.739	4263.16	654.513	214.04	2415.09	499.64	23.33	12.34	12.69	1.37	0.829331	0.388964	1.95536	0.371655	0.526601	0.898256	0.0154399	0.0354761	0.147794	0.108814	0.307523	0.705763	0.342356
3	25	2085	S1	148.415	51.1737	447.183	39.0845	486.268	382.042	131.866	15.0704	3.4507	18.5211	39.749	1.835	3960.86	579.925	208.79	2551.78	514.34	23.92	12.7	11.26	2.09	0.738967	0.383532	2.26279	0.42867	0.666128	1.0948	0.0199927	0.0451282	0.188012	0.149315	0.402448	0.643524	0.3676
3	26	2085	S1	186.307	57.8147	535.27	46.6805	581.95	485.477	144.398	16.7635	4.83402	21.5975	40.179	2.155	5099.13	582.725	280.32	3068.04	640.61	29.51	16.52	14.53	2.03	0.717608	0.300346	2.58961	0.470332	0.80076	1.27109	0.0184879	0.0526808	0.188868	0.147821	0.407858	0.587356	0.320872
6	47	2085	S1	165.942	47.5845	557.971	21.9203	579.891	407.609	128.804	18.4783	2.77174	21.25	40.472	2.288	4764.03	616.043	242.16	3126.53	700.85	30.76	14.44	16.73	2.6	0.733958	0.453197	2.58958	0.473715	0.942844	1.41656	0.00991281	0.0388413	0.174026	0.175215	0.397996	0.502432	0.280959
6	48	2085	S1	155.03	68.9678	554.241	25.2465	579.487	473.373	154.043	17.14	3.90533	21.0454	40.66	2.339	4985.31	550.23	272.42	3154.01	681.33	30.01	15.66	15.45	1.74	0.731445	0.415349	2.84461	0.511088	0.982848	1.49394	0.00857007	0.0457914	0.18895	0.172942	0.416254	0.520008	0.278629
6	49	2085	S1	226.519	57.9497	620.626	25.7827	646.409	478.821	141.989	23.5727	5.11971	28.6924	40.646	2.657	4553.75	586.77	288.02	3049.35	632.08	37.48	16.56	14.7	2.28	0.62702	0.370554	3.07882	0.548379	1.16757	1.71595	0.00894818	0.0528496	0.204133	0.196286	0.462216	0.469674	0.269364
6	52	2085	S1	204.159	57.971	470.699	24.0076	494.707	448.015	143.289	17.7505	3.74291	21.4934	40.566	2.56	4485	528.099	306.32	3011.36	638.56	33.39	16.14	15.76	2.33	0.615256	0.427271	2.9745	0.505436	1.14388	1.64932	0.00760096	0.0485753	0.19325	0.202644	0.45207	0.441859	0.274094
3	19	2085	S2	175.325	47.6732	441.558	41.2338	482.792	399.351	143.994	25.974	5.30844	31.2825	40.204	1.938	4883	813.609	211.87	2919.35	584.94	25.98	16.39	12.31	1.68	0.75526	0.382099	2.2693	0.336977	0.687567	1.02454	0.0132993	0.0357428	0.183935	0.167934	0.400911	0.4901	0.391307
3	20	2085	S2	192.982	59.5841	487.329	48.3431	535.673	401.559	160.429	22.6121	5.12671	27.7388	40.124	1.7	4653.57	578.529	200.3	2761.01	568.4	23.11	13.68	10.94	1.88	0.986965	0.362813	2.06564	0.309891	0.713596	1.02349	0.00844973	0.0180974	0.135485	0.148829	0.310861	0.434266	0.303727
3	24	2085	S2	184.258	54.681	522.361	42.0394	564.401	400.716	146.869	20.3936	3.14848	23.542	40.299	1.921	4877.77	674.761	228.45	2990.1	665.23	27.45	15.95	13.64	1.75	0.870572	0.450327	2.29215	0.336858	0.766612	1.10347	0.0117217	0.0277436	0.162555	0.173027	0.375047	0.439411	0.33988
3	27	2085	S2	167.203	52.0364	500	41.9614	541.961	389.068	141.158	22.508	2.99035	25.4984	40.369	2.2265	4819.39	752.125	213.24	2854.76	529.46	24.6	15.62	11.53	1.45	0.571275	0.10358	2.42457	0.39156	0.858157	1.24972	0.013064	0.0351253	0.183162	0.188218	0.419569	0.45628	0.335731
6	46	2085	S2	186.949	59.3768	552.028	29.806	581.834	444.444	155.556	20.6349	4.32099	24.9559	40.208	2.34	4772.12	615.263	210.51	3053.57	590.85	29.32	16.67	12.61	2.06	0.712233	0.483759	2.71976	0.442731	0.960987	1.40372	0.00945143	0.0384033	0.194822	0.201103	0.44378	0.460705	0.316146
6	50	2085	S2	128.909	52.6667	478.182	23.6364	501.818	343.636	120	21.2727	3.69091	24.9636	40.264	1.992	4446.72	609.877	215.74	2996.87	722.21	32.22	21.63	17.61	2.73	0.808719	0.618365	2.16364	0.303924	0.868841	1.17277	0.00518306	0.0178079	0.133002	0.174947	0.33094	0.349804	0.282188
6	51	2085	S2	174.182	60.4848	449.091	22.3636	471.455	410.909	139.091	14.8	3.54545	18.3455	40.093	2.228	4858.66	541.75	255.96	3161.69	679.5	28.28	19.52	16.73	2.28	0.630532	0.534658	2.69747	0.380404	1.01767	1.39807	0.00892357	0.03381	0.175217	0.193824	0.411775	0.373801	0.294532
6	53	2085	S2	196.941	66.4755	575.526	26.3862	601.912	518.164	175.143	19.6941	5.20076	24.8948	40.6	2.413	5364.49	660.024	271.87	3376.06	716.36	32.59	19.77	16.63	2.11	0.631647	0.387475	2.65168	0.378475	0.975192	1.35367	0.00689983	0.0298811	0.176358	0.198804	0.411943	0.388104	0.304316

## Sheet: correlation_analysis
CER	Climate	Cube	Soil	Grain yield t ha-1	Foliar Ca BBCH30	Foliar Ca BBCH70	Foliar Fe BBCH30	Foliar Fe BBCH70	Foliar K BBCH70	Foliar K BBCH70	Foliar Mg BBCH30	Foliar Mg BBCH70	Foliar Mn BBCH30	Foliar Mn BBCH70	Foliar P BBCH30	Foliar P BBCH70	Foliar S BBCH30	Foliar S BBCH70	Foliar Zn BBCH30	Foliar Zn BBCH70	Foliar Si BBCH30	Foliar Si BBCH70	Plant height March	Plant height April	Plant height May	Plant height June	Leaf area index March	Leaf area index April	Leaf area index May	Leaf area index June	Maximum quantum efficiency PSII June8	Maximum quantum efficiency PSII June21	Maximum quantum efficiency PSII July5	Carbon	Nitrogen	Chlorid	Ca	Cu	Fe	K	Mg	Mn	P	Zn	B	Mo	Thiamine (B1)	Riboflavin (B2)	Niacin (B3)
1	2013	1	S2	2.81575	3326.68	4154.6	62.87	146.49	37055.2	24806.6	964.46	968.26	62.95	28.4	4956.17	2534.33	2615.41	2316.91	16.87	13.44	11521.5	5987.27	18.6667	18.6667	18.6667	18.6667	0.106322	0.230771	0.443806	0.808548	0.821	0.796	0.8405	40.289	2.255	549.254	300.91	2.31	28.75	5489.74	782.53	19.27	3321.06	19.8	0.629689	1.11467	193.37	93.3088	568.508
1	2013	3	S1	4.13396	4455.92	5007	59.51	119.71	33849	25855.7	883.49	1726.73	49.86	43.41	4374.89	3773.01	2276.05	3010.91	15.16	22.7	5614.62	4310.56	16.5	16.5	16.5	16.5	0.118567	0.220453	0.278127	1.45134	0.815	0.8025	0.828	42.203	2.248	663.306	269.51	2.3	28.61	5254.57	742.61	17.82	3284.18	15.53	0.585576	0.853053	218.631	104.119	643.536
1	2013	4	S2	3.16092	4681.51	3330.53	134.5	111.33	38898.5	34756.3	989.15	1025.24	59.53	33.9	4664.13	3748.7	2464.08	2356.62	17.91	18.74	6135.44	4366.8	20.1667	20.1667	20.1667	20.1667	0.176942	0.350605	0.427032	1.05413	0.816	0.822	0.839	39.984	2.223	753.724	364.96	2.26	26.68	5018.23	711.04	16.68	3013.27	19.58	0.653413	0.773064	178.794	83.3982	543.58
1	2013	6	S1	3.2128	2807.46	4121.42	75.02	89.97	31882.4	32493.9	983.61	1325.86	49.34	38.03	4639.53	4166.45	2305.69	3300.27	16.13	22.37	7084.67	5091.75	16	16	16	16	NA	NA	NA	NA	0.812	0.813	0.8185	42.325	2.217	772.981	282.74	2.34	28.56	5300.55	722.5	18.29	3126.3	16.02	0.927359	1.04603	180.754	63.4259	432.937
2	2068	12	S2	3.35172	3199.89	4242.1	119.51	84.17	31951.5	29146.1	665.39	1185.8	38.81	59.84	3717.05	3720.48	2341.85	3553.12	22.23	41.94	9975.63	6801.53	25.3333	25.3333	25.3333	25.3333	0.305554	0.707762	3.16704	3.69551	0.8355	0.836	0.849	40.153	1.828	568.67	231.28	2.19	22.3	4722.41	653.11	15.87	2708.8	14.78	0.562172	0.77081	173.946	76.3729	421.839
2	2068	13	S1	3.65466	2567.65	5236.25	130.53	111.83	27337	24358.1	929.2	1688.45	40.18	81.05	4546.52	4254.38	1900.12	3500.25	16.18	17.95	8251.82	4923.41	25.3333	25.3333	25.3333	25.3333	0.500916	1.78152	2.4974	3.73143	0.8405	0.841	0.8435	39.896	1.839	935.137	265.39	2.1	21.27	4290.25	583.95	13.89	2427.6	12.98	0.513057	0.650029	200.927	66.2545	476.662
2	2068	16	S1	4.58909	3548.19	3874.83	98.57	67.5	36447.6	26521.3	1060.78	1590.46	56.52	54.59	4990.61	4528.36	2539.64	2833.93	14.43	14.79	8550.42	5992.82	28.1667	28.1667	28.1667	28.1667	0.450767	1.53933	3.24154	4.98184	0.841	0.8435	0.838	40.07	1.866	783.501	239.45	2.46	23.33	4738.8	735.35	15.08	2923.33	13.54	0.431375	0.76725	188.482	36.0675	224.549
2	2068	18	S2	1.99328	2707.49	6223.17	148.51	89.46	26476.2	34284.5	639.62	1129.62	22.78	47.48	3325.43	2789.17	1798.44	2310.48	22	14.61	4339.35	5784.81	21.5	21.5	21.5	21.5	0.302782	0.922514	2.9009	4.35875	0.835	0.8535	0.857	40.59	2.221	884.562	387.56	2.65	37.42	5312.25	610.63	17.22	2906.31	21.62	0.633014	0.629309	132.653	57.483	473.469
3	2085	21	S1	2.53693	3889.66	4007.95	97.58	100.53	45742.7	36512.7	1175.05	1102.72	28.8	27.97	4855.63	5442.34	1480.98	2171.07	28.04	20.98	4513.2	3340.27	41.3333	41.3333	41.3333	41.3333	0.486817	2.04599	5.46491	NA	0.8415	0.851	0.836	40.444	2.088	711.754	245.46	1.61	26.13	4480.85	544.14	13.57	2592.25	13.61	0.0587093	0.611526	141.352	56.395	498.211
3	2085	24	S2	2.2313	4043.2	7376.22	69.72	80.18	48262.9	25373.3	1083.33	1764.9	21.05	51.49	4316.35	4015.6	1550	3292.21	53.05	15.19	5384.11	11813.5	32.5	32.5	32.5	32.5	0.678197	1.95236	4.27845	NA	0.836	0.8415	0.841	40.299	1.921	674.761	228.45	1.75	27.45	4877.77	665.23	13.64	2990.1	15.95	0.450327	0.870572	184.258	54.681	564.401
3	2085	26	S1	3.02559	3453.53	6005.94	156.67	79.9	41832.3	19635.2	1127.01	1104.04	29.96	41.35	4504.55	2037.16	2473.96	1361.59	13.06	12.42	5169.77	4211.46	34.6667	34.6667	34.6667	34.6667	0.880547	1.70533	5.71656	NA	0.846	0.854	0.795	40.179	2.155	582.725	280.32	2.03	29.51	5099.13	640.61	14.53	3068.04	16.52	0.300346	0.717608	186.307	57.8147	581.95
3	2085	27	S2	2.63649	3367.15	6454.88	53.65	131.69	48851	27763.8	1134.53	1244.72	18.46	32.85	5030.28	3714.95	796.45	3214.69	26.99	12.76	4716.74	9691.87	40.3333	40.3333	40.3333	40.3333	1.13151	3.00655	3.24594	NA	0.849	0.8495	0.8375	40.369	2.2265	752.125	213.24	1.45	24.6	4819.39	529.46	11.53	2854.76	15.62	0.10358	0.571275	167.203	52.0364	541.961
4	2013	29	S2	3.98528	3420.38	8976.51	58.46	121.61	30000.4	28354	850.67	997.74	67.86	26.11	3962.78	2719.63	2063.14	2120.01	13.39	12.63	8483.61	5082.92	21.3333	21.3333	21.3333	21.3333	0.170534	0.165767	0.244192	1.74384	0.813	0.8255	0.8305	40.338	1.983	519.377	307.94	2.11	22.09	4814.67	632.34	16.44	2746.99	17.82	0.658153	0.847837	156.439	61.3005	384.47
4	2013	30	S1	3.59005	7639.12	5467.17	546.24	95.38	37687.9	27080.2	948.62	1607.16	56.6	51.33	4147.56	4457.5	2854.75	2843.81	14.68	16.98	8823	6763.14	19.6667	19.6667	19.6667	19.6667	0.100687	0.160158	0.220108	2.16582	0.815	0.791	0.8295	39.924	2.203	592.55	281.82	2.13	26.87	5086.33	766.44	16.26	3141.99	18.06	0.363964	1.03214	178.737	58.2456	455.789
4	2013	34	S1	3.50365	4531.5	4839.3	67.02	136.29	28143.5	28611.4	1028.01	1536.3	49.48	52.81	4436	4028.12	2073.22	3579.95	14.2	22.01	2342.13	5001.04	21.6667	21.6667	21.6667	21.6667	0.17133	0.307596	0.38505	1.54215	0.818	0.792	0.8235	40.117	2.188	583.35	354.91	2.25	24.34	5196.88	657.73	16.24	3074.4	17.16	0.646706	1.00854	194.397	61.5661	410.776
4	2013	35	S2	4.83537	3498.13	4538.49	65.94	110.37	29670.2	25999.9	930.38	1238.7	60.69	52.08	3964.11	3467.65	2119.17	3199.84	13.48	13.45	8377.69	7088.27	21.3333	21.3333	21.3333	21.3333	0.114758	0.196124	0.307585	1.94627	0.818	0.7735	0.809	40.293	2.096	559.086	294.82	2.35	22.94	4833.88	746.35	19.91	3084.04	18.67	0.733779	1.14476	151.259	54.976	407.554
5	2068	37	S1	4.68914	2418.08	3937.66	106.2	80.6	27250.8	18064.6	937.78	1802.75	35.53	44.44	3995.87	3508.53	1997.28	3187.44	14.22	14.52	6173.37	3823	26.3333	26.3333	26.3333	26.3333	NA	NA	NA	NA	0.835	0.8415	0.842	39.761	1.9275	663.735	223.38	2.45	26.28	3626.79	826.31	15.91	2615.4	13.52	0.82569	0.896569	190.391	54.0332	244.425
5	2068	38	S2	2.21178	1913.88	4408.89	105.38	98.93	23706.7	18994	687.94	1300.88	58.8	52.22	3442.5	2709.66	1727.46	2470.61	12.71	15.94	5991.6	6136.23	25.6667	25.6667	25.6667	25.6667	NA	NA	NA	NA	0.8195	0.838	0.8425	40.515	2.079	512.64	302.33	1.77	24.56	4512.71	605.76	15.53	2431.98	15.11	0.135421	0.593889	192.144	75.5131	390.234
5	2068	39	S2	4.39035	3604.71	3459.47	196.59	91.91	38540.8	14874.2	905.42	1576.6	53.21	43.22	4980.88	2806.44	2684.85	2027.28	14.32	12.21	8332.07	5016.85	27.5	27.5	27.5	27.5	0.320711	1.0361	3.18263	4.0368	0.8345	0.8345	0.84	40.029	2.091	589.585	249.8	2.47	26.16	4503.44	898.19	21.83	3048.02	17.61	0.728405	0.798563	231.084	75.801	438.446
5	2068	45	S1	4.2691	3602.35	4639.4	351.38	63.71	32038.7	17476.4	838.2	1232.6	47.01	40.7	3804.63	2597.28	2534.12	2048.21	16.18	11.84	7419.05	5089.32	24.5667	24.5667	24.5667	24.5667	0.272793	1.10913	3.79602	3.82253	0.839	0.8405	0.8515	40.376	2.062	570.49	251.39	2.68	31.13	4366.29	849.01	20.83	3210.95	21.45	0.550579	0.786858	125.841	47.7286	364.956
6	2085	46	S2	2.03486	4543.82	4184.29	122.85	95.2	54041.9	30764.4	1488.11	1603.12	26.33	34.58	5847.79	4705.5	3102.98	2793.29	25.23	19.23	6229.98	6941.85	36.6667	36.6667	36.6667	36.6667	0.966846	3.59801	2.70498	7.42025	0.8285	0.8505	0.8355	40.208	2.34	615.263	210.51	2.06	29.32	4772.12	590.85	12.61	3053.57	16.67	0.483759	0.712233	186.949	59.3768	581.834
6	2085	48	S1	2.6362	4999.37	6153.64	45.11	72.67	55877.7	28316	1589.81	1652.18	31.02	55.26	5355.13	4237.85	1761.38	2365.58	33.63	15.05	5484.54	6174.46	44.5	44.5	44.5	44.5	1.42007	2.05327	2.64049	6.42369	0.839	0.845	0.813	40.66	2.339	550.23	272.42	1.74	30.01	4985.31	681.33	15.45	3154.01	15.66	0.415349	0.731445	155.03	68.9678	579.487
6	2085	49	S1	2.5207	2905.39	4238.92	111.85	117.8	56709.1	29070.1	1361.7	1263.2	24.19	35.48	6074.6	4328.72	3030.19	2314.3	24.03	23.12	3117.06	4782.27	39.8333	39.8333	39.8333	39.8333	1.14738	1.7976	3.01986	NA	0.819	0.8455	0.828	40.646	2.657	586.77	288.02	2.28	37.48	4553.75	632.08	14.7	3049.35	16.56	0.370554	0.62702	226.519	57.9497	646.409
6	2085	53	S2	1.17049	4172.87	4618.67	99.46	153.77	54455.9	35498.5	1226.74	1511.46	21.79	36	4868.07	4845.51	2654.06	4959.04	23.93	21.99	5645.48	8398.29	33.6667	33.6667	33.6667	33.6667	1.29871	2.84082	3.39407	3.71364	0.851	0.846	0.829	40.6	2.413	660.024	271.87	2.11	32.59	5364.49	716.36	16.63	3376.06	19.77	0.387475	0.631647	196.941	66.4755	601.912
[truncated: 17 more columns]
