# Supplementary material for: Climate Change Threatens Micronutrient Density of European Winter Wheat
Source: Adv Sci (Weinh). 2026 Apr 27;13(42):e13322. doi: 10.1002/advs.202513322 (PMC13335512; doi:10.1002/advs.202513322)
Supplement: Supplementary file 2 — Supporting File 2: advs75430‐sup‐0002‐DataFile.zip. [file ADVS-13-e13322-s002.zip › correlation analysis/correlation coefficient_table.csv]

Var_SetA	Var_SetB	Correlation_r	p_value_raw	p_value_adj	R_squared	Significance
Grain yield	Grain C	-0.1154	0.0196	0.1273	0.0133	ns
Grain area	Grain C	-0.2508	0.7177	0.854	0.0629	ns
Grain length	Grain C	0.2537	0.1186	0.3378	0.0644	ns
Grain width	Grain C	-0.4171	0.3505	0.5967	0.174	ns
Thousand kernel weight	Grain C	-0.2501	0.642	0.8105	0.0625	ns
Straw biomass	Grain C	0.0765	0.5835	0.777	0.0058	ns
Foliar Ca BBCH30	Grain C	-0.0922	0.8181	0.9182	0.0085	ns
Foliar Ca BBCH70	Grain C	0.0136	0.2135	0.4584	2.00E-04	ns
Foliar Fe BBCH30	Grain C	-0.2756	0.0337	0.1662	0.076	ns
Foliar Fe BBCH70	Grain C	0.0916	0.6333	0.8035	0.0084	ns
Foliar K BBCH30	Grain C	0.0179	0.2862	0.5523	3.00E-04	ns
Foliar K BBCH70	Grain C	0.2534	0.1148	0.3319	0.0642	ns
Foliar Mg BBCH30	Grain C	0.0066	0.5115	0.723	0	ns
Foliar Mg BBCH70	Grain C	0.0174	0.5274	0.7343	3.00E-04	ns
Foliar Mn BBCH30	Grain C	-0.0106	0.1699	0.4068	1.00E-04	ns
Foliar Mn BBCH70	Grain C	-0.2081	0.2516	0.5087	0.0433	ns
Foliar P BBCH30	Grain C	0.0455	0.7528	0.8813	0.0021	ns
Foliar P BBCH70	Grain C	0.0934	0.7962	0.906	0.0087	ns
Foliar S BBCH30	Grain C	-0.0321	0.3509	0.5967	0.001	ns
Foliar S BBCH70	Grain C	0.109	0.7528	0.8813	0.0119	ns
Foliar Zn BBCH30	Grain C	0.0122	0.1295	0.3529	1.00E-04	ns
Foliar Zn BBCH70	Grain C	0.2107	0.2658	0.5249	0.0444	ns
Foliar Si BBCH30	Grain C	-0.1753	0.0397	0.1821	0.0307	ns
Foliar Si BBCH70	Grain C	-0.092	0.5141	0.7237	0.0085	ns
Plant height March	Grain C	-0.2166	0.6712	0.8298	0.0469	ns
Plant height April	Grain C	-0.2166	0.6712	0.8298	0.0469	ns
Plant height May	Grain C	-0.2166	0.6712	0.8298	0.0469	ns
Plant height June	Grain C	-0.2166	0.6712	0.8298	0.0469	ns
Leaf area index March	Grain C	0.0724	0.1635	0.4046	0.0052	ns
Leaf area index April	Grain C	-0.0545	0.2029	0.4486	0.003	ns
Leaf area index May	Grain C	-0.1193	0.4203	0.6512	0.0142	ns
Leaf area index June	Grain C	-0.1075	0.795	0.906	0.0116	ns
Maximum quantum efficiency PSII June8	Grain C	-0.3261	0.8321	0.9225	0.1063	ns
Maximum quantum efficiency PSII June21	Grain C	-0.1655	0.3256	0.5818	0.0274	ns
Maximum quantum efficiency PSII July5	Grain C	-0.2388	0.1712	0.4088	0.057	ns
Grain yield	Grain N	-0.5064	0.0123	0.0912	0.2564	ns
Grain area	Grain N	0.0722	0.9566	0.9794	0.0052	ns
Grain length	Grain N	0.5212	0.0244	0.1369	0.2716	ns
Grain width	Grain N	-0.0921	0.3294	0.5855	0.0085	ns
Thousand kernel weight	Grain N	-0.1223	0.2027	0.4486	0.015	ns
Straw biomass	Grain N	0.0124	0.9225	0.9631	2.00E-04	ns
Foliar Ca BBCH30	Grain N	0.2486	0.0967	0.2965	0.0618	ns
Foliar Ca BBCH70	Grain N	-0.1182	0.9646	0.9814	0.014	ns
Foliar Fe BBCH30	Grain N	-0.0201	0.407	0.6377	4.00E-04	ns
Foliar Fe BBCH70	Grain N	0.4209	0.0362	0.1713	0.1772	ns
Foliar K BBCH30	Grain N	0.5992	0.005	0.0602	0.359	ns
Foliar K BBCH70	Grain N	0.358	0.0464	0.2002	0.1282	ns
Foliar Mg BBCH30	Grain N	0.5538	0.0095	0.0813	0.3067	ns
Foliar Mg BBCH70	Grain N	-0.1347	0.6982	0.8432	0.0181	ns
Foliar Mn BBCH30	Grain N	-0.2835	0.3016	0.5648	0.0804	ns
Foliar Mn BBCH70	Grain N	-0.4845	0.0289	0.1512	0.2347	ns
Foliar P BBCH30	Grain N	0.5724	0.0059	0.0664	0.3276	ns
Foliar P BBCH70	Grain N	0.1706	0.3319	0.5865	0.0291	ns
Foliar S BBCH30	Grain N	0.3307	0.1098	0.3203	0.1094	ns
Foliar S BBCH70	Grain N	-0.0517	0.7253	0.8601	0.0027	ns
Foliar Zn BBCH30	Grain N	0.086	0.0962	0.2958	0.0074	ns
Foliar Zn BBCH70	Grain N	-0.0114	0.2862	0.5523	1.00E-04	ns
Foliar Si BBCH30	Grain N	-0.4544	0.074	0.2655	0.2065	ns
Foliar Si BBCH70	Grain N	-0.029	0.6537	0.8191	8.00E-04	ns
Plant height March	Grain N	0.2842	0.695	0.8432	0.0808	ns
Plant height April	Grain N	0.2842	0.695	0.8432	0.0808	ns
Plant height May	Grain N	0.2842	0.695	0.8432	0.0808	ns
Plant height June	Grain N	0.2842	0.695	0.8432	0.0808	ns
Leaf area index March	Grain N	0.4789	0.2731	0.5352	0.2293	ns
Leaf area index April	Grain N	0.2422	0.2888	0.5547	0.0587	ns
Leaf area index May	Grain N	-0.1127	0.4644	0.6852	0.0127	ns
Leaf area index June	Grain N	0.0628	0.9397	0.9682	0.0039	ns
Maximum quantum efficiency PSII June8	Grain N	-0.1934	0.4877	0.7055	0.0374	ns
Maximum quantum efficiency PSII June21	Grain N	-0.029	0.575	0.773	8.00E-04	ns
Maximum quantum efficiency PSII July5	Grain N	-0.3278	0.0155	0.1075	0.1074	ns
Grain yield	Grain Cl	-0.0861	0.8118	0.9135	0.0074	ns
Grain area	Grain Cl	-0.0452	0.5722	0.7724	0.002	ns
Grain length	Grain Cl	-0.0472	0.4137	0.6445	0.0022	ns
Grain width	Grain Cl	-0.0237	0.6114	0.7926	6.00E-04	ns
Thousand kernel weight	Grain Cl	-0.0294	0.6982	0.8432	9.00E-04	ns
Straw biomass	Grain Cl	0.0319	0.7097	0.8491	0.001	ns
Foliar Ca BBCH30	Grain Cl	-0.1972	0.8496	0.9253	0.0389	ns
Foliar Ca BBCH70	Grain Cl	-0.0577	0.5036	0.7159	0.0033	ns
Foliar Fe BBCH30	Grain Cl	-0.0912	0.3795	0.6212	0.0083	ns
Foliar Fe BBCH70	Grain Cl	-0.0463	0.7253	0.8601	0.0021	ns
Foliar K BBCH30	Grain Cl	-0.1172	0.9389	0.9682	0.0137	ns
Foliar K BBCH70	Grain Cl	0.3608	0.1633	0.4046	0.1302	ns
Foliar Mg BBCH30	Grain Cl	-0.1016	0.5141	0.7237	0.0103	ns
Foliar Mg BBCH70	Grain Cl	0.1485	0.1781	0.4184	0.0221	ns
Foliar Mn BBCH30	Grain Cl	-0.3045	0.0545	0.2248	0.0927	ns
Foliar Mn BBCH70	Grain Cl	0.2785	0.9678	0.9814	0.0776	ns
Foliar P BBCH30	Grain Cl	0.002	0.353	0.5992	0	ns
Foliar P BBCH70	Grain Cl	0.3149	0.0234	0.1366	0.0992	ns
Foliar S BBCH30	Grain Cl	-0.2888	0.4932	0.708	0.0834	ns
Foliar S BBCH70	Grain Cl	0.238	0.2151	0.4596	0.0567	ns
Foliar Zn BBCH30	Grain Cl	0.1047	0.1225	0.3425	0.011	ns
Foliar Zn BBCH70	Grain Cl	-0.0083	0.29	0.5547	1.00E-04	ns
Foliar Si BBCH30	Grain Cl	-0.1477	0.2768	0.5403	0.0218	ns
Foliar Si BBCH70	Grain Cl	-0.0139	0.5036	0.7159	2.00E-04	ns
Plant height March	Grain Cl	-0.0666	0.9084	0.9555	0.0044	ns
Plant height April	Grain Cl	-0.0666	0.9084	0.9555	0.0044	ns
Plant height May	Grain Cl	-0.0666	0.9084	0.9555	0.0044	ns
Plant height June	Grain Cl	-0.0666	0.9084	0.9555	0.0044	ns
Leaf area index March	Grain Cl	0.0168	0.3078	0.568	3.00E-04	ns
Leaf area index April	Grain Cl	0.2429	0.1297	0.3529	0.059	ns
Leaf area index May	Grain Cl	0.1936	0.3133	0.571	0.0375	ns
Leaf area index June	Grain Cl	0.1465	0.3504	0.5967	0.0214	ns
Maximum quantum efficiency PSII June8	Grain Cl	0.2933	0.2905	0.5547	0.086	ns
Maximum quantum efficiency PSII June21	Grain Cl	0.2904	0.1415	0.372	0.0843	ns
Maximum quantum efficiency PSII July5	Grain Cl	0.3251	0.3454	0.5966	0.1057	ns
Grain yield	Grain Ca	-0.1128	0.6625	0.824	0.0127	ns
Grain area	Grain Ca	-0.6134	0.0011	0.0265	0.3763	*
Grain length	Grain Ca	-0.2876	0.1827	0.4253	0.0827	ns
Grain width	Grain Ca	-0.5878	0.0016	0.0314	0.3455	*
Thousand kernel weight	Grain Ca	-0.6189	8.00E-04	0.0241	0.3831	*
Straw biomass	Grain Ca	-0.5389	0.0023	0.0406	0.2904	*
Foliar Ca BBCH30	Grain Ca	0.0198	0.759	0.8855	4.00E-04	ns
Foliar Ca BBCH70	Grain Ca	0.0738	0.6046	0.7898	0.0054	ns
Foliar Fe BBCH30	Grain Ca	-0.0061	0.9197	0.9631	0	ns
Foliar Fe BBCH70	Grain Ca	0.297	0.0976	0.2975	0.0882	ns
Foliar K BBCH30	Grain Ca	-0.3707	0.1003	0.2995	0.1374	ns
Foliar K BBCH70	Grain Ca	0.2992	0.3445	0.5966	0.0895	ns
Foliar Mg BBCH30	Grain Ca	-0.3162	0.1982	0.4463	0.1	ns
Foliar Mg BBCH70	Grain Ca	-0.4343	0.0188	0.1248	0.1886	ns
Foliar Mn BBCH30	Grain Ca	0.3358	0.0154	0.1075	0.1128	ns
Foliar Mn BBCH70	Grain Ca	-0.0367	0.79	0.904	0.0013	ns
Foliar P BBCH30	Grain Ca	-0.3125	0.1646	0.4056	0.0977	ns
Foliar P BBCH70	Grain Ca	-0.3	0.133	0.3578	0.09	ns
Foliar S BBCH30	Grain Ca	0.0559	0.9293	0.9635	0.0031	ns
Foliar S BBCH70	Grain Ca	-0.1767	0.334	0.5865	0.0312	ns
Foliar Zn BBCH30	Grain Ca	-0.3138	0.0608	0.2354	0.0985	ns
Foliar Zn BBCH70	Grain Ca	-0.0849	0.9037	0.9555	0.0072	ns
Foliar Si BBCH30	Grain Ca	-0.203	0.6478	0.8168	0.0412	ns
Foliar Si BBCH70	Grain Ca	-0.3107	0.334	0.5865	0.0965	ns
Plant height March	Grain Ca	-0.4704	0.0074	0.0696	0.2213	ns
Plant height April	Grain Ca	-0.4704	0.0074	0.0696	0.2213	ns
Plant height May	Grain Ca	-0.4704	0.0074	0.0696	0.2213	ns
Plant height June	Grain Ca	-0.4704	0.0074	0.0696	0.2213	ns
Leaf area index March	Grain Ca	-0.3864	0.0305	0.1538	0.1493	ns
Leaf area index April	Grain Ca	-0.5878	0.0034	0.052	0.3455	ns
Leaf area index May	Grain Ca	-0.483	0.0097	0.0813	0.2332	ns
Leaf area index June	Grain Ca	-0.5289	0.0304	0.1538	0.2798	ns
Maximum quantum efficiency PSII June8	Grain Ca	-0.4772	0.006	0.0664	0.2277	ns
Maximum quantum efficiency PSII June21	Grain Ca	-0.3491	0.062	0.2384	0.1218	ns
Maximum quantum efficiency PSII July5	Grain Ca	-0.0603	0.3465	0.5966	0.0036	ns
Grain yield	Grain Cu	0.4915	0.0075	0.0696	0.2416	ns
Grain area	Grain Cu	-0.0823	0.8829	0.9433	0.0068	ns
Grain length	Grain Cu	-0.1471	0.4591	0.6813	0.0216	ns
Grain width	Grain Cu	-0.0908	0.9614	0.9814	0.0083	ns
Thousand kernel weight	Grain Cu	-0.002	0.8957	0.9517	0	ns
Straw biomass	Grain Cu	-0.1802	0.3427	0.5956	0.0325	ns
Foliar Ca BBCH30	Grain Cu	-0.1268	0.3508	0.5967	0.0161	ns
Foliar Ca BBCH70	Grain Cu	-0.3504	0.045	0.1972	0.1228	ns
Foliar Fe BBCH30	Grain Cu	0.2671	0.1214	0.3422	0.0713	ns
Foliar Fe BBCH70	Grain Cu	-0.1704	0.3616	0.6019	0.0291	ns
Foliar K BBCH30	Grain Cu	-0.4629	0.0363	0.1713	0.2143	ns
Foliar K BBCH70	Grain Cu	-0.2042	0.3134	0.571	0.0417	ns
Foliar Mg BBCH30	Grain Cu	-0.4185	0.0126	0.093	0.1752	ns
Foliar Mg BBCH70	Grain Cu	-0.0186	0.8212	0.919	3.00E-04	ns
Foliar Mn BBCH30	Grain Cu	0.3687	0.0788	0.2732	0.1359	ns
Foliar Mn BBCH70	Grain Cu	0.0693	0.7086	0.8491	0.0048	ns
Foliar P BBCH30	Grain Cu	-0.2418	0.2639	0.5222	0.0585	ns
Foliar P BBCH70	Grain Cu	-0.3228	0.1766	0.4179	0.1042	ns
Foliar S BBCH30	Grain Cu	0.5814	0.0351	0.1705	0.3381	ns
Foliar S BBCH70	Grain Cu	-0.0754	0.4576	0.6801	0.0057	ns
Foliar Zn BBCH30	Grain Cu	-0.5246	0.0803	0.2737	0.2752	ns
Foliar Zn BBCH70	Grain Cu	-0.0214	0.401	0.6331	5.00E-04	ns
Foliar Si BBCH30	Grain Cu	0.274	0.1078	0.3162	0.0751	ns
Foliar Si BBCH70	Grain Cu	-0.4093	0.2937	0.5575	0.1676	ns
Plant height March	Grain Cu	-0.6165	0.0065	0.0684	0.3801	ns
Plant height April	Grain Cu	-0.6165	0.0065	0.0684	0.3801	ns
Plant height May	Grain Cu	-0.6165	0.0065	0.0684	0.3801	ns
Plant height June	Grain Cu	-0.6165	0.0065	0.0684	0.3801	ns
Leaf area index March	Grain Cu	-0.5348	0.0113	0.0873	0.286	ns
Leaf area index April	Grain Cu	-0.5293	0.01	0.0823	0.2802	ns
Leaf area index May	Grain Cu	-0.3009	0.3035	0.5654	0.0906	ns
Leaf area index June	Grain Cu	-0.2077	0.7123	0.8506	0.0432	ns
Maximum quantum efficiency PSII June8	Grain Cu	-0.2621	0.1243	0.3465	0.0687	ns
Maximum quantum efficiency PSII June21	Grain Cu	-0.263	0.0909	0.2849	0.0691	ns
Maximum quantum efficiency PSII July5	Grain Cu	0.2134	0.2907	0.5547	0.0455	ns
Grain yield	Grain Fe	-0.5071	0.0108	0.0858	0.2571	ns
Grain area	Grain Fe	0.3086	0.0725	0.2622	0.0952	ns
Grain length	Grain Fe	0.6377	0.0013	0.0283	0.4067	*
Grain width	Grain Fe	0.1794	0.3377	0.5918	0.0322	ns
Thousand kernel weight	Grain Fe	0.1673	0.4803	0.6985	0.028	ns
Straw biomass	Grain Fe	0.2076	0.3311	0.5865	0.0431	ns
Foliar Ca BBCH30	Grain Fe	0.0221	0.3617	0.6019	5.00E-04	ns
Foliar Ca BBCH70	Grain Fe	-0.0448	0.7559	0.8839	0.002	ns
Foliar Fe BBCH30	Grain Fe	0.1237	0.3236	0.5804	0.0153	ns
Foliar Fe BBCH70	Grain Fe	-0.0104	0.4855	0.7039	1.00E-04	ns
Foliar K BBCH30	Grain Fe	0.4281	0.0169	0.1152	0.1832	ns
Foliar K BBCH70	Grain Fe	0.2206	0.4829	0.7012	0.0487	ns
Foliar Mg BBCH30	Grain Fe	0.284	0.105	0.3098	0.0806	ns
Foliar Mg BBCH70	Grain Fe	-0.0912	0.9903	0.9939	0.0083	ns
Foliar Mn BBCH30	Grain Fe	-0.4969	0.0256	0.1411	0.2469	ns
Foliar Mn BBCH70	Grain Fe	-0.3406	0.1544	0.3897	0.116	ns
Foliar P BBCH30	Grain Fe	0.2526	0.2345	0.4898	0.0638	ns
Foliar P BBCH70	Grain Fe	-0.0267	0.9005	0.9541	7.00E-04	ns
Foliar S BBCH30	Grain Fe	0.3095	0.0923	0.2883	0.0958	ns
Foliar S BBCH70	Grain Fe	-0.1755	0.1387	0.3675	0.0308	ns
Foliar Zn BBCH30	Grain Fe	0.2358	0.058	0.2281	0.0556	ns
Foliar Zn BBCH70	Grain Fe	-0.066	0.8845	0.9441	0.0044	ns
Foliar Si BBCH30	Grain Fe	-0.4368	0.0545	0.2248	0.1908	ns
Foliar Si BBCH70	Grain Fe	-0.0371	0.9518	0.9758	0.0014	ns
Plant height March	Grain Fe	0.2259	0.4402	0.6689	0.051	ns
Plant height April	Grain Fe	0.2259	0.4402	0.6689	0.051	ns
Plant height May	Grain Fe	0.2259	0.4402	0.6689	0.051	ns
Plant height June	Grain Fe	0.2259	0.4402	0.6689	0.051	ns
Leaf area index March	Grain Fe	0.3926	0.1312	0.3549	0.1541	ns
Leaf area index April	Grain Fe	0.2341	0.1459	0.3768	0.0548	ns
Leaf area index May	Grain Fe	0.2474	0.2029	0.4486	0.0612	ns
Leaf area index June	Grain Fe	0.2721	0.2999	0.5638	0.074	ns
Maximum quantum efficiency PSII June8	Grain Fe	0.0794	0.6214	0.7991	0.0063	ns
Maximum quantum efficiency PSII June21	Grain Fe	0.3018	0.0577	0.2281	0.0911	ns
Maximum quantum efficiency PSII July5	Grain Fe	0.0121	0.4957	0.7098	1.00E-04	ns
Grain yield	Grain K	-0.3981	0.1158	0.3325	0.1585	ns
Grain area	Grain K	-0.5077	0.0143	0.1025	0.2578	ns
Grain length	Grain K	0.1216	0.8306	0.9225	0.0148	ns
Grain width	Grain K	-0.6269	0.001	0.0259	0.393	*
Thousand kernel weight	Grain K	-0.6902	1.00E-04	0.0066	0.4764	**
Straw biomass	Grain K	-0.3626	0.1121	0.325	0.1315	ns
Foliar Ca BBCH30	Grain K	0.3682	0.1556	0.3919	0.1356	ns
Foliar Ca BBCH70	Grain K	0.1909	0.2088	0.4568	0.0364	ns
Foliar Fe BBCH30	Grain K	-0.0923	0.2012	0.4479	0.0085	ns
Foliar Fe BBCH70	Grain K	0.4127	0.1274	0.3505	0.1703	ns
Foliar K BBCH30	Grain K	0.1662	0.5354	0.7421	0.0276	ns
Foliar K BBCH70	Grain K	0.4889	0.0719	0.2615	0.239	ns
Foliar Mg BBCH30	Grain K	0.0659	0.4932	0.708	0.0043	ns
Foliar Mg BBCH70	Grain K	-0.2674	0.3977	0.6307	0.0715	ns
Foliar Mn BBCH30	Grain K	0.074	0.8814	0.9427	0.0055	ns
Foliar Mn BBCH70	Grain K	-0.2212	0.4958	0.7098	0.0489	ns
Foliar P BBCH30	Grain K	0.0703	0.8433	0.9233	0.0049	ns
Foliar P BBCH70	Grain K	-0.0273	0.8686	0.936	7.00E-04	ns
Foliar S BBCH30	Grain K	0.141	0.5194	0.7271	0.0199	ns
Foliar S BBCH70	Grain K	0.1179	0.4046	0.6358	0.0139	ns
Foliar Zn BBCH30	Grain K	0.0691	0.7977	0.9067	0.0048	ns
Foliar Zn BBCH70	Grain K	0.0929	0.4652	0.6852	0.0086	ns
Foliar Si BBCH30	Grain K	-0.0094	0.5408	0.7428	1.00E-04	ns
Foliar Si BBCH70	Grain K	0.2367	0.2604	0.5194	0.056	ns
Plant height March	Grain K	-0.2517	0.0567	0.2271	0.0634	ns
Plant height April	Grain K	-0.2517	0.0567	0.2271	0.0634	ns
Plant height May	Grain K	-0.2517	0.0567	0.2271	0.0634	ns
Plant height June	Grain K	-0.2517	0.0567	0.2271	0.0634	ns
Leaf area index March	Grain K	-0.0583	0.2915	0.5551	0.0034	ns
Leaf area index April	Grain K	-0.2459	0.2294	0.4824	0.0605	ns
Leaf area index May	Grain K	-0.3864	0.2071	0.4551	0.1493	ns
Leaf area index June	Grain K	-0.3624	0.0759	0.2705	0.1314	ns
Maximum quantum efficiency PSII June8	Grain K	-0.2359	0.2618	0.5198	0.0557	ns
Maximum quantum efficiency PSII June21	Grain K	-0.3661	0.3805	0.6219	0.134	ns
Maximum quantum efficiency PSII July5	Grain K	-0.3186	0.0398	0.1821	0.1015	ns
Grain yield	Grain Mg	0.573	0.0021	0.0397	0.3284	*
Grain area	Grain Mg	0.1437	0.7162	0.8532	0.0206	ns
Grain length	Grain Mg	0.0637	0.8479	0.9253	0.0041	ns
Grain width	Grain Mg	0.1145	0.8701	0.9366	0.0131	ns
Thousand kernel weight	Grain Mg	0.2389	0.8655	0.9345	0.0571	ns
Straw biomass	Grain Mg	-0.0549	0.5063	0.7187	0.003	ns
Foliar Ca BBCH30	Grain Mg	0.17	0.3075	0.568	0.0289	ns
Foliar Ca BBCH70	Grain Mg	-0.3706	0.105	0.3098	0.1373	ns
Foliar Fe BBCH30	Grain Mg	0.3657	0.5274	0.7343	0.1337	ns
Foliar Fe BBCH70	Grain Mg	-0.2029	0.3016	0.5648	0.0412	ns
Foliar K BBCH30	Grain Mg	-0.2152	0.6132	0.7928	0.0463	ns
Foliar K BBCH70	Grain Mg	-0.5087	0.0354	0.1709	0.2588	ns
Foliar Mg BBCH30	Grain Mg	-0.2158	0.2604	0.5194	0.0466	ns
Foliar Mg BBCH70	Grain Mg	0.2341	0.3683	0.6069	0.0548	ns
Foliar Mn BBCH30	Grain Mg	0.4618	0.0237	0.1369	0.2132	ns
Foliar Mn BBCH70	Grain Mg	-0.0202	0.6537	0.8191	4.00E-04	ns
Foliar P BBCH30	Grain Mg	-0.1239	0.6103	0.7921	0.0153	ns
Foliar P BBCH70	Grain Mg	-0.2903	0.29	0.5547	0.0842	ns
Foliar S BBCH30	Grain Mg	0.4809	0.0282	0.1491	0.2313	ns
Foliar S BBCH70	Grain Mg	-0.0465	0.8024	0.909	0.0022	ns
Foliar Zn BBCH30	Grain Mg	-0.3304	0.1252	0.3471	0.1092	ns
Foliar Zn BBCH70	Grain Mg	-0.2128	0.1982	0.4463	0.0453	ns
Foliar Si BBCH30	Grain Mg	0.4426	0.0142	0.102	0.1959	ns
Foliar Si BBCH70	Grain Mg	-0.1754	0.8559	0.9292	0.0308	ns
Plant height March	Grain Mg	-0.4474	0.0246	0.1369	0.2002	ns
Plant height April	Grain Mg	-0.4474	0.0246	0.1369	0.2002	ns
Plant height May	Grain Mg	-0.4474	0.0246	0.1369	0.2002	ns
Plant height June	Grain Mg	-0.4474	0.0246	0.1369	0.2002	ns
Leaf area index March	Grain Mg	-0.4011	0.021	0.1332	0.1608	ns
Leaf area index April	Grain Mg	-0.4816	0.0195	0.1273	0.2319	ns
Leaf area index May	Grain Mg	-0.2787	0.348	0.5967	0.0777	ns
Leaf area index June	Grain Mg	-0.2532	0.3682	0.6069	0.0641	ns
Maximum quantum efficiency PSII June8	Grain Mg	-0.1712	0.2069	0.4551	0.0293	ns
Maximum quantum efficiency PSII June21	Grain Mg	-0.3859	0.0046	0.0582	0.1489	ns
Maximum quantum efficiency PSII July5	Grain Mg	0.0327	0.8638	0.9345	0.0011	ns
Grain yield	Grain Mn	0.4691	0.0401	0.1825	0.2201	ns
Grain area	Grain Mn	-0.175	0.1692	0.4068	0.0306	ns
Grain length	Grain Mn	-0.0981	0.3072	0.568	0.0096	ns
Grain width	Grain Mn	-0.1885	0.1315	0.3549	0.0355	ns
Thousand kernel weight	Grain Mn	-0.0687	0.104	0.3088	0.0047	ns
Straw biomass	Grain Mn	-0.2446	0.0453	0.1974	0.0599	ns
Foliar Ca BBCH30	Grain Mn	-0.021	0.9453	0.9712	4.00E-04	ns
Foliar Ca BBCH70	Grain Mn	-0.2902	0.2958	0.5591	0.0842	ns
Foliar Fe BBCH30	Grain Mn	0.2324	0.5793	0.7736	0.054	ns
Foliar Fe BBCH70	Grain Mn	-0.0231	0.7375	0.8715	5.00E-04	ns
Foliar K BBCH30	Grain Mn	-0.4145	0.0719	0.2615	0.1718	ns
Foliar K BBCH70	Grain Mn	-0.3353	0.4187	0.6509	0.1124	ns
Foliar Mg BBCH30	Grain Mn	-0.4432	0.0048	0.0596	0.1965	ns
Foliar Mg BBCH70	Grain Mn	-0.15	0.3115	0.571	0.0225	ns
Foliar Mn BBCH30	Grain Mn	0.5795	0.0035	0.0529	0.3358	ns
Foliar Mn BBCH70	Grain Mn	-0.0702	0.8024	0.909	0.0049	ns
Foliar P BBCH30	Grain Mn	-0.3137	0.0994	0.2995	0.0984	ns
Foliar P BBCH70	Grain Mn	-0.4659	0.0349	0.1705	0.2171	ns
Foliar S BBCH30	Grain Mn	0.3747	0.1274	0.3505	0.1404	ns
Foliar S BBCH70	Grain Mn	-0.1447	0.4778	0.6958	0.0209	ns
Foliar Zn BBCH30	Grain Mn	-0.4572	0.05	0.2113	0.2091	ns
Foliar Zn BBCH70	Grain Mn	-0.1518	0.3216	0.5778	0.0231	ns
Foliar Si BBCH30	Grain Mn	0.4195	0.0593	0.2322	0.1759	ns
Foliar Si BBCH70	Grain Mn	-0.2851	0.6595	0.8224	0.0813	ns
Plant height March	Grain Mn	-0.6055	1.00E-04	0.0066	0.3666	**
Plant height April	Grain Mn	-0.6055	1.00E-04	0.0066	0.3666	**
Plant height May	Grain Mn	-0.6055	1.00E-04	0.0066	0.3666	**
Plant height June	Grain Mn	-0.6055	1.00E-04	0.0066	0.3666	**
Leaf area index March	Grain Mn	-0.5494	0.0024	0.0406	0.3019	*
Leaf area index April	Grain Mn	-0.6386	0.0011	0.0265	0.4078	*
Leaf area index May	Grain Mn	-0.3586	0.0999	0.2995	0.1286	ns
Leaf area index June	Grain Mn	-0.4195	0.1405	0.3705	0.176	ns
Maximum quantum efficiency PSII June8	Grain Mn	-0.3373	0.0168	0.1152	0.1138	ns
Maximum quantum efficiency PSII June21	Grain Mn	-0.5023	0.0011	0.0265	0.2523	*
Maximum quantum efficiency PSII July5	Grain Mn	0.035	0.8973	0.9517	0.0012	ns
Grain yield	Grain P	-0.0766	1	1	0.0059	ns
Grain area	Grain P	0.0018	0.7728	0.8944	0	ns
Grain length	Grain P	0.4049	0.283	0.5504	0.164	ns
Grain width	Grain P	-0.1517	0.2408	0.4987	0.023	ns
Thousand kernel weight	Grain P	-0.1559	0.188	0.4317	0.0243	ns
Straw biomass	Grain P	-0.0629	0.5527	0.751	0.004	ns
Foliar Ca BBCH30	Grain P	0.4966	0.0083	0.0746	0.2466	ns
Foliar Ca BBCH70	Grain P	-0.0711	0.8244	0.9205	0.0051	ns
Foliar Fe BBCH30	Grain P	0.144	0.6218	0.7991	0.0207	ns
Foliar Fe BBCH70	Grain P	0.2079	0.5765	0.773	0.0432	ns
Foliar K BBCH30	Grain P	0.3995	0.0864	0.2785	0.1596	ns
Foliar K BBCH70	Grain P	0.1197	0.9069	0.9555	0.0143	ns
Foliar Mg BBCH30	Grain P	0.3262	0.2396	0.4973	0.1064	ns
Foliar Mg BBCH70	Grain P	0.0258	0.8559	0.9292	7.00E-04	ns
Foliar Mn BBCH30	Grain P	0.0239	0.6275	0.7991	6.00E-04	ns
Foliar Mn BBCH70	Grain P	-0.3451	0.4906	0.708	0.1191	ns
Foliar P BBCH30	Grain P	0.3231	0.2731	0.5352	0.1044	ns
Foliar P BBCH70	Grain P	-0.018	0.8941	0.9513	3.00E-04	ns
Foliar S BBCH30	Grain P	0.4929	0.0085	0.0746	0.2429	ns
Foliar S BBCH70	Grain P	0.0693	0.9357	0.9681	0.0048	ns
Foliar Zn BBCH30	Grain P	0.0574	0.7961	0.906	0.0033	ns
Foliar Zn BBCH70	Grain P	-0.0909	0.9293	0.9635	0.0083	ns
Foliar Si BBCH30	Grain P	0.0167	0.7498	0.8808	3.00E-04	ns
Foliar Si BBCH70	Grain P	0.1652	0.3862	0.6233	0.0273	ns
Plant height March	Grain P	-0.1128	0.2141	0.4584	0.0127	ns
Plant height April	Grain P	-0.1128	0.2141	0.4584	0.0127	ns
Plant height May	Grain P	-0.1128	0.2141	0.4584	0.0127	ns
Plant height June	Grain P	-0.1128	0.2141	0.4584	0.0127	ns
Leaf area index March	Grain P	0.0918	0.4749	0.6941	0.0084	ns
Leaf area index April	Grain P	-0.1087	0.4927	0.708	0.0118	ns
Leaf area index May	Grain P	-0.2577	0.4071	0.6377	0.0664	ns
Leaf area index June	Grain P	-0.135	0.4311	0.66	0.0182	ns
Maximum quantum efficiency PSII June8	Grain P	-0.1322	0.3847	0.6232	0.0175	ns
Maximum quantum efficiency PSII June21	Grain P	-0.3602	0.153	0.3883	0.1297	ns
Maximum quantum efficiency PSII July5	Grain P	-0.3592	0.0117	0.0886	0.129	ns
Grain yield	Grain Zn	-0.1664	0.4727	0.6934	0.0277	ns
Grain area	Grain Zn	-0.2151	0.427	0.6557	0.0463	ns
Grain length	Grain Zn	0.1217	0.6044	0.7898	0.0148	ns
Grain width	Grain Zn	-0.2421	0.282	0.5494	0.0586	ns
Thousand kernel weight	Grain Zn	-0.2997	0.0605	0.2353	0.0898	ns
Straw biomass	Grain Zn	-0.2872	0.0935	0.2901	0.0825	ns
Foliar Ca BBCH30	Grain Zn	0.208	0.1823	0.4253	0.0433	ns
Foliar Ca BBCH70	Grain Zn	0.0805	0.5961	0.7878	0.0065	ns
Foliar Fe BBCH30	Grain Zn	0.3132	0.3095	0.5702	0.0981	ns
Foliar Fe BBCH70	Grain Zn	0.2229	0.3216	0.5778	0.0497	ns
Foliar K BBCH30	Grain Zn	-0.0154	0.6952	0.8432	2.00E-04	ns
Foliar K BBCH70	Grain Zn	0.1175	0.4428	0.6719	0.0138	ns
Foliar Mg BBCH30	Grain Zn	-0.1813	0.6075	0.7915	0.0329	ns
Foliar Mg BBCH70	Grain Zn	-0.4387	0.0225	0.1348	0.1925	ns
Foliar Mn BBCH30	Grain Zn	0.1449	0.3977	0.6307	0.021	ns
Foliar Mn BBCH70	Grain Zn	-0.3721	0.0663	0.2484	0.1385	ns
Foliar P BBCH30	Grain Zn	-0.1938	0.5905	0.7824	0.0375	ns
Foliar P BBCH70	Grain Zn	-0.4122	0.1422	0.372	0.1699	ns
Foliar S BBCH30	Grain Zn	0.3156	0.041	0.1842	0.0996	ns
Foliar S BBCH70	Grain Zn	-0.1428	0.1494	0.383	0.0204	ns
Foliar Zn BBCH30	Grain Zn	-0.1037	0.8973	0.9517	0.0107	ns
Foliar Zn BBCH70	Grain Zn	-0.2595	0.1781	0.4184	0.0673	ns
Foliar Si BBCH30	Grain Zn	0.0639	0.7621	0.887	0.0041	ns
Foliar Si BBCH70	Grain Zn	0.0947	0.3617	0.6019	0.009	ns
Plant height March	Grain Zn	-0.3196	0.0791	0.2732	0.1021	ns
Plant height April	Grain Zn	-0.3196	0.0791	0.2732	0.1021	ns
Plant height May	Grain Zn	-0.3196	0.0791	0.2732	0.1021	ns
Plant height June	Grain Zn	-0.3196	0.0791	0.2732	0.1021	ns
Leaf area index March	Grain Zn	-0.2307	0.0876	0.2815	0.0532	ns
Leaf area index April	Grain Zn	-0.31	0.1191	0.3378	0.0961	ns
Leaf area index May	Grain Zn	-0.2881	0.3509	0.5967	0.083	ns
Leaf area index June	Grain Zn	-0.2719	0.3927	0.6283	0.0739	ns
Maximum quantum efficiency PSII June8	Grain Zn	-0.18	0.2001	0.4463	0.0324	ns
Maximum quantum efficiency PSII June21	Grain Zn	-0.2434	0.3154	0.571	0.0592	ns
Maximum quantum efficiency PSII July5	Grain Zn	0.0959	0.7713	0.8944	0.0092	ns
Grain yield	Grain B	0.4966	0.0082	0.0745	0.2466	ns
Grain area	Grain B	-0.2965	0.1301	0.353	0.0879	ns
Grain length	Grain B	-0.2519	0.0696	0.2574	0.0635	ns
Grain width	Grain B	-0.3139	0.1777	0.4184	0.0986	ns
Thousand kernel weight	Grain B	-0.1537	0.1837	0.4257	0.0236	ns
Straw biomass	Grain B	-0.1709	0.3159	0.571	0.0292	ns
Foliar Ca BBCH30	Grain B	-0.1183	0.5036	0.7159	0.014	ns
Foliar Ca BBCH70	Grain B	-0.1514	0.2088	0.4568	0.0229	ns
Foliar Fe BBCH30	Grain B	-0.0774	0.8496	0.9253	0.006	ns
Foliar Fe BBCH70	Grain B	-0.0548	0.9743	0.9849	0.003	ns
Foliar K BBCH30	Grain B	-0.4464	0.0108	0.0858	0.1993	ns
Foliar K BBCH70	Grain B	-0.1055	0.7012	0.8432	0.0111	ns
Foliar Mg BBCH30	Grain B	-0.3009	0.0265	0.1448	0.0906	ns
Foliar Mg BBCH70	Grain B	0.0979	0.9903	0.9939	0.0096	ns
Foliar Mn BBCH30	Grain B	0.4061	0.0279	0.1481	0.1649	ns
Foliar Mn BBCH70	Grain B	0.0641	0.875	0.9378	0.0041	ns
Foliar P BBCH30	Grain B	-0.1977	0.188	0.4317	0.0391	ns
Foliar P BBCH70	Grain B	-0.2461	0.1387	0.3675	0.0606	ns
Foliar S BBCH30	Grain B	0.3237	0.6132	0.7928	0.1048	ns
Foliar S BBCH70	Grain B	0.1204	0.6566	0.8218	0.0145	ns
Foliar Zn BBCH30	Grain B	-0.3129	0.091	0.2849	0.0979	ns
Foliar Zn BBCH70	Grain B	0.0315	0.6595	0.8224	0.001	ns
Foliar Si BBCH30	Grain B	0.3175	0.1003	0.2995	0.1008	ns
Foliar Si BBCH70	Grain B	-0.2394	0.3931	0.6283	0.0573	ns
Plant height March	Grain B	-0.6644	8.00E-04	0.0231	0.4414	*
Plant height April	Grain B	-0.6644	8.00E-04	0.0231	0.4414	*
Plant height May	Grain B	-0.6644	8.00E-04	0.0231	0.4414	*
Plant height June	Grain B	-0.6644	8.00E-04	0.0231	0.4414	*
Leaf area index March	Grain B	-0.5872	0.0041	0.0546	0.3448	ns
Leaf area index April	Grain B	-0.637	0.0024	0.0406	0.4058	*
Leaf area index May	Grain B	-0.6118	0.0117	0.0886	0.3742	ns
Leaf area index June	Grain B	-0.478	0.0895	0.2847	0.2285	ns
Maximum quantum efficiency PSII June8	Grain B	-0.4451	0.0044	0.0559	0.1981	ns
Maximum quantum efficiency PSII June21	Grain B	-0.4478	0.0052	0.0618	0.2005	ns
Maximum quantum efficiency PSII July5	Grain B	0.016	0.7852	0.9024	3.00E-04	ns
Grain yield	Grain Mo	0.5028	0.0025	0.0412	0.2528	*
Grain area	Grain Mo	-0.3618	0.1574	0.3951	0.1309	ns
Grain length	Grain Mo	-0.1265	0.3848	0.6232	0.016	ns
Grain width	Grain Mo	-0.4353	0.0779	0.2732	0.1895	ns
Thousand kernel weight	Grain Mo	-0.309	0.162	0.4046	0.0955	ns
Straw biomass	Grain Mo	-0.2719	0.2441	0.5007	0.074	ns
Foliar Ca BBCH30	Grain Mo	0.2862	0.3574	0.6016	0.0819	ns
Foliar Ca BBCH70	Grain Mo	-0.0704	0.6246	0.7991	0.005	ns
Foliar Fe BBCH30	Grain Mo	0.1157	0.5167	0.7244	0.0134	ns
Foliar Fe BBCH70	Grain Mo	0.079	0.9101	0.9563	0.0062	ns
Foliar K BBCH30	Grain Mo	-0.3463	0.1699	0.4068	0.1199	ns
Foliar K BBCH70	Grain Mo	-0.1399	0.2279	0.481	0.0196	ns
Foliar Mg BBCH30	Grain Mo	-0.1864	0.2622	0.5198	0.0347	ns
Foliar Mg BBCH70	Grain Mo	0.0488	0.5381	0.7421	0.0024	ns
Foliar Mn BBCH30	Grain Mo	0.5917	0.004	0.0542	0.3502	ns
Foliar Mn BBCH70	Grain Mo	-8.00E-04	0.6275	0.7991	0	ns
Foliar P BBCH30	Grain Mo	-0.177	0.2516	0.5087	0.0313	ns
Foliar P BBCH70	Grain Mo	-0.145	0.3382	0.5918	0.021	ns
Foliar S BBCH30	Grain Mo	0.2566	0.29	0.5547	0.0658	ns
Foliar S BBCH70	Grain Mo	0.0943	0.4023	0.6331	0.0089	ns
Foliar Zn BBCH30	Grain Mo	-0.2486	0.0781	0.2732	0.0618	ns
Foliar Zn BBCH70	Grain Mo	-0.0706	0.6333	0.8035	0.005	ns
Foliar Si BBCH30	Grain Mo	0.4421	0.0158	0.1092	0.1954	ns
Foliar Si BBCH70	Grain Mo	-0.013	0.9743	0.9849	2.00E-04	ns
Plant height March	Grain Mo	-0.6354	2.00E-04	0.0109	0.4037	*
Plant height April	Grain Mo	-0.6354	2.00E-04	0.0109	0.4037	*
Plant height May	Grain Mo	-0.6354	2.00E-04	0.0109	0.4037	*
Plant height June	Grain Mo	-0.6354	2.00E-04	0.0109	0.4037	*
Leaf area index March	Grain Mo	-0.6339	1.00E-04	0.0066	0.4019	**
Leaf area index April	Grain Mo	-0.6986	1.00E-04	0.0066	0.488	**
Leaf area index May	Grain Mo	-0.6665	0.0097	0.0813	0.4442	ns
Leaf area index June	Grain Mo	-0.6273	0.0042	0.0551	0.3935	ns
Maximum quantum efficiency PSII June8	Grain Mo	-0.5888	0.0027	0.044	0.3466	*
Maximum quantum efficiency PSII June21	Grain Mo	-0.8612	0	0.001	0.7417	***
Maximum quantum efficiency PSII July5	Grain Mo	-0.2873	0.3144	0.571	0.0826	ns
Grain yield	Vitamin B1	0.0342	0.8909	0.9499	0.0012	ns
Grain area	Vitamin B1	0.0323	0.9165	0.961	0.001	ns
Grain length	Vitamin B1	-0.0529	0.4475	0.676	0.0028	ns
Grain width	Vitamin B1	0.0175	0.926	0.9631	3.00E-04	ns
Thousand kernel weight	Vitamin B1	0.0706	0.9261	0.9631	0.005	ns
Straw biomass	Vitamin B1	-0.1509	0.242	0.4993	0.0228	ns
Foliar Ca BBCH30	Vitamin B1	-0.038	0.6892	0.8428	0.0014	ns
Foliar Ca BBCH70	Vitamin B1	-0.3268	0.1494	0.383	0.1068	ns
Foliar Fe BBCH30	Vitamin B1	-0.1316	0.8212	0.919	0.0173	ns
Foliar Fe BBCH70	Vitamin B1	0.3119	0.0733	0.2639	0.0973	ns
Foliar K BBCH30	Vitamin B1	0.1511	0.7467	0.8782	0.0228	ns
Foliar K BBCH70	Vitamin B1	-0.2662	0.1967	0.4463	0.0708	ns
Foliar Mg BBCH30	Vitamin B1	0.1405	0.5737	0.773	0.0197	ns
Foliar Mg BBCH70	Vitamin B1	0.4252	0.042	0.1876	0.1808	ns
Foliar Mn BBCH30	Vitamin B1	0.0622	0.7868	0.9024	0.0039	ns
Foliar Mn BBCH70	Vitamin B1	0.1077	0.642	0.8105	0.0116	ns
Foliar P BBCH30	Vitamin B1	0.4325	0.0785	0.2732	0.187	ns
Foliar P BBCH70	Vitamin B1	0.0903	0.4552	0.6794	0.0081	ns
Foliar S BBCH30	Vitamin B1	0.4	0.065	0.2462	0.16	ns
Foliar S BBCH70	Vitamin B1	0.1959	0.3115	0.571	0.0384	ns
Foliar Zn BBCH30	Vitamin B1	-0.1398	0.3402	0.5942	0.0195	ns
Foliar Zn BBCH70	Vitamin B1	0.1766	0.1633	0.4046	0.0312	ns
Foliar Si BBCH30	Vitamin B1	-0.017	0.9165	0.961	3.00E-04	ns
Foliar Si BBCH70	Vitamin B1	-0.0611	0.2977	0.5606	0.0037	ns
Plant height March	Vitamin B1	-0.0442	0.992	0.9939	0.002	ns
Plant height April	Vitamin B1	-0.0442	0.992	0.9939	0.002	ns
Plant height May	Vitamin B1	-0.0442	0.992	0.9939	0.002	ns
Plant height June	Vitamin B1	-0.0442	0.992	0.9939	0.002	ns
Leaf area index March	Vitamin B1	0.1129	0.548	0.7466	0.0127	ns
Leaf area index April	Vitamin B1	0.0379	0.8187	0.9182	0.0014	ns
Leaf area index May	Vitamin B1	-0.1345	0.6827	0.8382	0.0181	ns
Leaf area index June	Vitamin B1	-0.1351	0.4713	0.6923	0.0182	ns
Maximum quantum efficiency PSII June8	Vitamin B1	-0.1742	0.6534	0.8191	0.0303	ns
Maximum quantum efficiency PSII June21	Vitamin B1	-0.092	0.5326	0.7396	0.0085	ns
Maximum quantum efficiency PSII July5	Vitamin B1	-0.1227	0.6787	0.836	0.0151	ns
Grain yield	Vitamin B2	-0.0863	0.5381	0.7421	0.0075	ns
Grain area	Vitamin B2	-0.4415	0.0323	0.1609	0.1949	ns
Grain length	Vitamin B2	-0.1487	0.2444	0.5007	0.0221	ns
Grain width	Vitamin B2	-0.463	0.0148	0.1041	0.2144	ns
Thousand kernel weight	Vitamin B2	-0.4299	0.0107	0.0858	0.1848	ns
Straw biomass	Vitamin B2	-0.4545	0.012	0.0901	0.2066	ns
Foliar Ca BBCH30	Vitamin B2	0.0537	0.5572	0.753	0.0029	ns
Foliar Ca BBCH70	Vitamin B2	-0.187	0.414	0.6445	0.035	ns
Foliar Fe BBCH30	Vitamin B2	-0.1934	0.7345	0.8699	0.0374	ns
Foliar Fe BBCH70	Vitamin B2	0.4196	0.0495	0.2102	0.176	ns
Foliar K BBCH30	Vitamin B2	-0.1013	0.9421	0.9689	0.0103	ns
Foliar K BBCH70	Vitamin B2	0.0057	0.6275	0.7991	0	ns
Foliar Mg BBCH30	Vitamin B2	-0.1929	0.3954	0.63	0.0372	ns
Foliar Mg BBCH70	Vitamin B2	-0.0841	0.7193	0.8549	0.0071	ns
Foliar Mn BBCH30	Vitamin B2	0.3085	0.0748	0.2672	0.0952	ns
Foliar Mn BBCH70	Vitamin B2	-0.0799	0.9293	0.9635	0.0064	ns
Foliar P BBCH30	Vitamin B2	-0.0175	0.7806	0.8994	3.00E-04	ns
Foliar P BBCH70	Vitamin B2	-0.1983	0.7744	0.8953	0.0393	ns
Foliar S BBCH30	Vitamin B2	0.139	0.3639	0.6036	0.0193	ns
Foliar S BBCH70	Vitamin B2	0.0016	0.7012	0.8432	0	ns
Foliar Zn BBCH30	Vitamin B2	-0.1478	0.8243	0.9205	0.0218	ns
Foliar Zn BBCH70	Vitamin B2	0.2907	0.0643	0.2449	0.0845	ns
Foliar Si BBCH30	Vitamin B2	0.2113	0.3617	0.6019	0.0446	ns
Foliar Si BBCH70	Vitamin B2	-0.2002	0.6018	0.7891	0.0401	ns
Plant height March	Vitamin B2	-0.3682	0.0831	0.2737	0.1356	ns
Plant height April	Vitamin B2	-0.3682	0.0831	0.2737	0.1356	ns
Plant height May	Vitamin B2	-0.3682	0.0831	0.2737	0.1356	ns
Plant height June	Vitamin B2	-0.3682	0.0831	0.2737	0.1356	ns
Leaf area index March	Vitamin B2	-0.2609	0.3879	0.6249	0.0681	ns
Leaf area index April	Vitamin B2	-0.3831	0.2071	0.4551	0.1468	ns
Leaf area index May	Vitamin B2	-0.4521	0.0305	0.1538	0.2044	ns
Leaf area index June	Vitamin B2	-0.4407	0.0517	0.2169	0.1942	ns
Maximum quantum efficiency PSII June8	Vitamin B2	-0.3941	0.0644	0.2449	0.1553	ns
Maximum quantum efficiency PSII June21	Vitamin B2	-0.3442	0.0486	0.2083	0.1184	ns
Maximum quantum efficiency PSII July5	Vitamin B2	0.0271	0.7868	0.9024	7.00E-04	ns
Grain yield	Vitamin B3	-0.625	0.0021	0.0397	0.3906	*
Grain area	Vitamin B3	0.0268	0.4526	0.6786	7.00E-04	ns
Grain length	Vitamin B3	0.3933	0.0309	0.1554	0.1547	ns
Grain width	Vitamin B3	-0.0652	0.9052	0.9555	0.0042	ns
Thousand kernel weight	Vitamin B3	-0.1532	0.7652	0.8886	0.0235	ns
Straw biomass	Vitamin B3	0.0396	0.6837	0.8382	0.0016	ns
Foliar Ca BBCH30	Vitamin B3	0.2602	0.1179	0.337	0.0677	ns
Foliar Ca BBCH70	Vitamin B3	0.1395	0.4211	0.6516	0.0195	ns
Foliar Fe BBCH30	Vitamin B3	-0.1567	0.6952	0.8432	0.0246	ns
Foliar Fe BBCH70	Vitamin B3	0.4174	0.1296	0.3529	0.1743	ns
Foliar K BBCH30	Vitamin B3	0.661	1.00E-04	0.0066	0.4369	**
Foliar K BBCH70	Vitamin B3	0.3483	0.1633	0.4046	0.1213	ns
Foliar Mg BBCH30	Vitamin B3	0.488	0.0041	0.0546	0.2381	ns
Foliar Mg BBCH70	Vitamin B3	-0.0835	0.875	0.9378	0.007	ns
Foliar Mn BBCH30	Vitamin B3	-0.4444	0.0225	0.1348	0.1975	ns
Foliar Mn BBCH70	Vitamin B3	-0.2664	0.1506	0.3832	0.071	ns
Foliar P BBCH30	Vitamin B3	0.4955	0.0072	0.0696	0.2455	ns
Foliar P BBCH70	Vitamin B3	0.152	0.1938	0.442	0.0231	ns
Foliar S BBCH30	Vitamin B3	0.0925	0.3574	0.6016	0.0086	ns
Foliar S BBCH70	Vitamin B3	-0.0137	0.8591	0.9306	2.00E-04	ns
Foliar Zn BBCH30	Vitamin B3	0.4387	0.0059	0.0664	0.1925	ns
Foliar Zn BBCH70	Vitamin B3	0.138	0.1118	0.325	0.019	ns
Foliar Si BBCH30	Vitamin B3	-0.3181	0.0362	0.1713	0.1012	ns
Foliar Si BBCH70	Vitamin B3	0.205	0.9871	0.9939	0.042	ns
Plant height March	Vitamin B3	0.3474	0.1691	0.4068	0.1207	ns
Plant height April	Vitamin B3	0.3474	0.1691	0.4068	0.1207	ns
Plant height May	Vitamin B3	0.3474	0.1691	0.4068	0.1207	ns
Plant height June	Vitamin B3	0.3474	0.1691	0.4068	0.1207	ns
Leaf area index March	Vitamin B3	0.5034	0.0265	0.1448	0.2534	ns
Leaf area index April	Vitamin B3	0.344	0.0451	0.1972	0.1183	ns
Leaf area index May	Vitamin B3	0.0859	0.5442	0.744	0.0074	ns
Leaf area index June	Vitamin B3	-0.0128	0.8287	0.9225	2.00E-04	ns
Maximum quantum efficiency PSII June8	Vitamin B3	0.0226	0.4915	0.708	5.00E-04	ns
Maximum quantum efficiency PSII June21	Vitamin B3	0.0867	0.1083	0.3167	0.0075	ns
Maximum quantum efficiency PSII July5	Vitamin B3	-0.277	0.0827	0.2737	0.0767	ns
Grain yield	Vitamin B5	-0.152	0.384	0.6232	0.0231	ns
Grain area	Vitamin B5	-0.6176	2.00E-04	0.0104	0.3814	*
Grain length	Vitamin B5	-0.1457	0.2187	0.4659	0.0212	ns
Grain width	Vitamin B5	-0.6867	0	0.0012	0.4716	**
Thousand kernel weight	Vitamin B5	-0.7275	0	9.00E-04	0.5293	***
Straw biomass	Vitamin B5	-0.6586	1.00E-04	0.0066	0.4337	**
Foliar Ca BBCH30	Vitamin B5	0.2945	0.3278	0.5836	0.0867	ns
Foliar Ca BBCH70	Vitamin B5	-0.0944	0.7931	0.9055	0.0089	ns
Foliar Fe BBCH30	Vitamin B5	-0.1124	0.414	0.6445	0.0126	ns
Foliar Fe BBCH70	Vitamin B5	0.5518	0.0053	0.0628	0.3044	ns
Foliar K BBCH30	Vitamin B5	-0.0375	0.8655	0.9345	0.0014	ns
Foliar K BBCH70	Vitamin B5	0.3415	0.1422	0.372	0.1166	ns
Foliar Mg BBCH30	Vitamin B5	-0.0699	0.7993	0.9075	0.0049	ns
Foliar Mg BBCH70	Vitamin B5	-0.2618	0.1809	0.423	0.0685	ns
Foliar Mn BBCH30	Vitamin B5	0.3876	0.0292	0.1522	0.1502	ns
Foliar Mn BBCH70	Vitamin B5	-0.1817	0.6018	0.7891	0.033	ns
Foliar P BBCH30	Vitamin B5	0.0564	0.7012	0.8432	0.0032	ns
Foliar P BBCH70	Vitamin B5	-0.0288	0.9582	0.9794	8.00E-04	ns
Foliar S BBCH30	Vitamin B5	0.2492	0.3036	0.5654	0.0621	ns
Foliar S BBCH70	Vitamin B5	0.0124	0.5462	0.7452	2.00E-04	ns
Foliar Zn BBCH30	Vitamin B5	-0.2031	0.3328	0.5865	0.0412	ns
Foliar Zn BBCH70	Vitamin B5	0.221	0.0439	0.1936	0.0489	ns
Foliar Si BBCH30	Vitamin B5	0.1577	0.7102	0.8491	0.0249	ns
Foliar Si BBCH70	Vitamin B5	-0.1795	0.7652	0.8886	0.0322	ns
Plant height March	Vitamin B5	-0.4338	0.0073	0.0696	0.1882	ns
Plant height April	Vitamin B5	-0.4338	0.0073	0.0696	0.1882	ns
Plant height May	Vitamin B5	-0.4338	0.0073	0.0696	0.1882	ns
Plant height June	Vitamin B5	-0.4338	0.0073	0.0696	0.1882	ns
Leaf area index March	Vitamin B5	-0.3326	0.0575	0.2281	0.1106	ns
Leaf area index April	Vitamin B5	-0.4887	0.0132	0.0959	0.2388	ns
Leaf area index May	Vitamin B5	-0.62	0.0055	0.0645	0.3843	ns
Leaf area index June	Vitamin B5	-0.6391	2.00E-04	0.0109	0.4084	*
Maximum quantum efficiency PSII June8	Vitamin B5	-0.5267	0.0123	0.0912	0.2774	ns
Maximum quantum efficiency PSII June21	Vitamin B5	-0.5336	0.0198	0.1276	0.2847	ns
Maximum quantum efficiency PSII July5	Vitamin B5	-0.184	0.0808	0.2737	0.0339	ns
Grain yield	Vitamin B6	0.0753	0.7621	0.887	0.0057	ns
Grain area	Vitamin B6	-0.6281	4.00E-04	0.0141	0.3945	*
Grain length	Vitamin B6	-0.1125	0.3192	0.5756	0.0127	ns
Grain width	Vitamin B6	-0.7263	0	0.001	0.5275	***
Thousand kernel weight	Vitamin B6	-0.6671	0	0.001	0.445	***
Straw biomass	Vitamin B6	-0.6361	3.00E-04	0.0129	0.4047	*
Foliar Ca BBCH30	Vitamin B6	0.2849	0.1909	0.4373	0.0811	ns
Foliar Ca BBCH70	Vitamin B6	-0.2016	0.4117	0.6438	0.0406	ns
Foliar Fe BBCH30	Vitamin B6	-0.0866	0.2843	0.5518	0.0075	ns
Foliar Fe BBCH70	Vitamin B6	0.4736	0.0067	0.069	0.2243	ns
Foliar K BBCH30	Vitamin B6	-0.2259	0.3705	0.6095	0.051	ns
Foliar K BBCH70	Vitamin B6	0.268	0.084	0.2759	0.0718	ns
Foliar Mg BBCH30	Vitamin B6	-0.2284	0.3424	0.5956	0.0522	ns
Foliar Mg BBCH70	Vitamin B6	-0.1345	0.2499	0.5087	0.0181	ns
Foliar Mn BBCH30	Vitamin B6	0.5154	0.003	0.0464	0.2656	*
Foliar Mn BBCH70	Vitamin B6	-0.1979	0.4577	0.6801	0.0392	ns
Foliar P BBCH30	Vitamin B6	-0.0466	0.6304	0.8018	0.0022	ns
Foliar P BBCH70	Vitamin B6	-0.0014	0.7012	0.8432	0	ns
Foliar S BBCH30	Vitamin B6	0.1852	0.6018	0.7891	0.0343	ns
Foliar S BBCH70	Vitamin B6	0.0782	0.4552	0.6794	0.0061	ns
Foliar Zn BBCH30	Vitamin B6	-0.2776	0.3827	0.6232	0.077	ns
Foliar Zn BBCH70	Vitamin B6	0.2142	0.0657	0.2478	0.0459	ns
Foliar Si BBCH30	Vitamin B6	0.2204	0.2481	0.5067	0.0486	ns
Foliar Si BBCH70	Vitamin B6	-0.2382	0.6018	0.7891	0.0567	ns
Plant height March	Vitamin B6	-0.6323	3.00E-04	0.0109	0.3999	*
Plant height April	Vitamin B6	-0.6323	3.00E-04	0.0109	0.3999	*
Plant height May	Vitamin B6	-0.6323	3.00E-04	0.0109	0.3999	*
Plant height June	Vitamin B6	-0.6323	3.00E-04	0.0109	0.3999	*
Leaf area index March	Vitamin B6	-0.5537	6.00E-04	0.0197	0.3066	*
Leaf area index April	Vitamin B6	-0.601	0.0012	0.0265	0.3613	*
Leaf area index May	Vitamin B6	-0.6847	8.00E-04	0.0242	0.4688	*
Leaf area index June	Vitamin B6	-0.7181	0	9.00E-04	0.5156	***
Maximum quantum efficiency PSII June8	Vitamin B6	-0.6218	0.0013	0.0283	0.3866	*
Maximum quantum efficiency PSII June21	Vitamin B6	-0.6682	5.00E-04	0.0191	0.4465	*
Maximum quantum efficiency PSII July5	Vitamin B6	-0.0833	0.2311	0.4846	0.0069	ns
Grain yield	Vitamin B9	0.4516	0.0705	0.2582	0.2039	ns
Grain area	Vitamin B9	0.2589	0.0663	0.2484	0.067	ns
Grain length	Vitamin B9	-0.114	0.0298	0.1536	0.013	ns
Grain width	Vitamin B9	0.2937	0.116	0.3325	0.0863	ns
Thousand kernel weight	Vitamin B9	0.3221	0.0932	0.2901	0.1038	ns
Straw biomass	Vitamin B9	0.1406	0.0232	0.1366	0.0198	ns
Foliar Ca BBCH30	Vitamin B9	-0.1837	0.2551	0.5127	0.0337	ns
Foliar Ca BBCH70	Vitamin B9	-0.2622	0.049	0.2088	0.0687	ns
Foliar Fe BBCH30	Vitamin B9	-0.084	0.8686	0.936	0.0071	ns
Foliar Fe BBCH70	Vitamin B9	-0.3369	0.1544	0.3897	0.1135	ns
Foliar K BBCH30	Vitamin B9	-0.1952	0.0146	0.1034	0.0381	ns
Foliar K BBCH70	Vitamin B9	-0.2106	0.5381	0.7421	0.0444	ns
Foliar Mg BBCH30	Vitamin B9	-0.0332	0.0976	0.2975	0.0011	ns
Foliar Mg BBCH70	Vitamin B9	0.3469	0.5961	0.7878	0.1203	ns
Foliar Mn BBCH30	Vitamin B9	0.123	0.0091	0.0786	0.0151	ns
Foliar Mn BBCH70	Vitamin B9	0.1425	0.5989	0.7891	0.0203	ns
Foliar P BBCH30	Vitamin B9	9.00E-04	0.7931	0.9055	0	ns
Foliar P BBCH70	Vitamin B9	0.1233	0.7467	0.8782	0.0152	ns
Foliar S BBCH30	Vitamin B9	0.0504	0.7375	0.8715	0.0025	ns
Foliar S BBCH70	Vitamin B9	0.0839	0.5765	0.773	0.007	ns
Foliar Zn BBCH30	Vitamin B9	-0.2131	0.0275	0.1481	0.0454	ns
Foliar Zn BBCH70	Vitamin B9	-0.1415	0.5408	0.7428	0.02	ns
Foliar Si BBCH30	Vitamin B9	0.131	0.334	0.5865	0.0172	ns
Foliar Si BBCH70	Vitamin B9	-0.1643	0.077	0.2732	0.027	ns
Plant height March	Vitamin B9	-0.0393	0.0225	0.1348	0.0015	ns
Plant height April	Vitamin B9	-0.0393	0.0225	0.1348	0.0015	ns
Plant height May	Vitamin B9	-0.0393	0.0225	0.1348	0.0015	ns
Plant height June	Vitamin B9	-0.0393	0.0225	0.1348	0.0015	ns
Leaf area index March	Vitamin B9	-0.0737	0.0284	0.1495	0.0054	ns
Leaf area index April	Vitamin B9	0.0155	0.0191	0.1261	2.00E-04	ns
Leaf area index May	Vitamin B9	0.0623	0.0099	0.0823	0.0039	ns
Leaf area index June	Vitamin B9	0.1952	0.0697	0.2574	0.0381	ns
Maximum quantum efficiency PSII June8	Vitamin B9	0.1777	0.0397	0.1821	0.0316	ns
Maximum quantum efficiency PSII June21	Vitamin B9	0.1413	0.0455	0.1976	0.02	ns
Maximum quantum efficiency PSII July5	Vitamin B9	0.1531	0.3074	0.568	0.0234	ns
Grain yield	%N in HMW glutenins	-0.4694	0.0023	0.0406	0.2204	*
Grain area	%N in HMW glutenins	0.1986	0.7405	0.874	0.0394	ns
Grain length	%N in HMW glutenins	0.3748	0.0365	0.1713	0.1405	ns
Grain width	%N in HMW glutenins	0.1079	0.8368	0.9225	0.0116	ns
Thousand kernel weight	%N in HMW glutenins	0.0135	0.6275	0.7991	2.00E-04	ns
Straw biomass	%N in HMW glutenins	0.1099	0.8398	0.9225	0.0121	ns
Foliar Ca BBCH30	%N in HMW glutenins	0.3218	0.0568	0.2271	0.1035	ns
Foliar Ca BBCH70	%N in HMW glutenins	0.0548	0.3466	0.5966	0.003	ns
Foliar Fe BBCH30	%N in HMW glutenins	0.0158	0.837	0.9225	2.00E-04	ns
Foliar Fe BBCH70	%N in HMW glutenins	0.1435	0.2345	0.4898	0.0206	ns
Foliar K BBCH30	%N in HMW glutenins	0.6034	0.0079	0.0729	0.3641	ns
Foliar K BBCH70	%N in HMW glutenins	0.2363	0.122	0.3422	0.0558	ns
Foliar Mg BBCH30	%N in HMW glutenins	0.6484	0.005	0.0602	0.4204	ns
Foliar Mg BBCH70	%N in HMW glutenins	-0.0767	0.6275	0.7991	0.0059	ns
Foliar Mn BBCH30	%N in HMW glutenins	-0.3316	0.2247	0.4761	0.11	ns
Foliar Mn BBCH70	%N in HMW glutenins	-0.177	0.2958	0.5591	0.0313	ns
Foliar P BBCH30	%N in HMW glutenins	0.5725	0.0234	0.1366	0.3278	ns
Foliar P BBCH70	%N in HMW glutenins	0.1485	0.3977	0.6307	0.022	ns
Foliar S BBCH30	%N in HMW glutenins	0.1999	0.5167	0.7244	0.0399	ns
Foliar S BBCH70	%N in HMW glutenins	-0.2949	0.2119	0.4584	0.0869	ns
Foliar Zn BBCH30	%N in HMW glutenins	0.1751	0.3035	0.5654	0.0306	ns
Foliar Zn BBCH70	%N in HMW glutenins	-0.0113	0.5036	0.7159	1.00E-04	ns
Foliar Si BBCH30	%N in HMW glutenins	-0.5654	0.0035	0.0529	0.3197	ns
Foliar Si BBCH70	%N in HMW glutenins	-0.0988	0.8496	0.9253	0.0098	ns
Plant height March	%N in HMW glutenins	0.5174	0.0819	0.2737	0.2677	ns
Plant height April	%N in HMW glutenins	0.5174	0.0819	0.2737	0.2677	ns
Plant height May	%N in HMW glutenins	0.5174	0.0819	0.2737	0.2677	ns
Plant height June	%N in HMW glutenins	0.5174	0.0819	0.2737	0.2677	ns
Leaf area index March	%N in HMW glutenins	0.5619	0.0831	0.2737	0.3157	ns
Leaf area index April	%N in HMW glutenins	0.2739	0.1785	0.4185	0.075	ns
Leaf area index May	%N in HMW glutenins	0.0626	0.8318	0.9225	0.0039	ns
Leaf area index June	%N in HMW glutenins	0.2655	0.6963	0.8432	0.0705	ns
Maximum quantum efficiency PSII June8	%N in HMW glutenins	-0.0678	0.9389	0.9682	0.0046	ns
Maximum quantum efficiency PSII June21	%N in HMW glutenins	0.1688	0.1451	0.3756	0.0285	ns
Maximum quantum efficiency PSII July5	%N in HMW glutenins	-0.4385	0.0318	0.1588	0.1923	ns
Grain yield	%N in LMW glutenins	-0.4606	0.0375	0.1744	0.2121	ns
Grain area	%N in LMW glutenins	0.4605	0.0188	0.1248	0.2121	ns
Grain length	%N in LMW glutenins	0.4379	0.0222	0.1348	0.1918	ns
Grain width	%N in LMW glutenins	0.3941	0.0256	0.1411	0.1553	ns
Thousand kernel weight	%N in LMW glutenins	0.3361	0.03	0.1536	0.113	ns
Straw biomass	%N in LMW glutenins	0.212	0.1158	0.3325	0.045	ns
Foliar Ca BBCH30	%N in LMW glutenins	0.1434	0.3908	0.6276	0.0206	ns
Foliar Ca BBCH70	%N in LMW glutenins	0.0434	0.1753	0.4158	0.0019	ns
Foliar Fe BBCH30	%N in LMW glutenins	0.0989	0.2938	0.5575	0.0098	ns
Foliar Fe BBCH70	%N in LMW glutenins	0.0903	0.815	0.916	0.0082	ns
Foliar K BBCH30	%N in LMW glutenins	0.7123	0.0084	0.0746	0.5073	ns
Foliar K BBCH70	%N in LMW glutenins	0.0593	0.79	0.904	0.0035	ns
Foliar Mg BBCH30	%N in LMW glutenins	0.644	0.0434	0.1931	0.4147	ns
Foliar Mg BBCH70	%N in LMW glutenins	0.1813	0.1686	0.4068	0.0329	ns
Foliar Mn BBCH30	%N in LMW glutenins	-0.508	0.0113	0.0873	0.258	ns
Foliar Mn BBCH70	%N in LMW glutenins	-0.1358	0.759	0.8855	0.0185	ns
Foliar P BBCH30	%N in LMW glutenins	0.5712	0.1506	0.3832	0.3263	ns
Foliar P BBCH70	%N in LMW glutenins	0.2466	0.4502	0.676	0.0608	ns
Foliar S BBCH30	%N in LMW glutenins	0.2457	0.5989	0.7891	0.0604	ns
Foliar S BBCH70	%N in LMW glutenins	-0.0092	0.4753	0.6941	1.00E-04	ns
Foliar Zn BBCH30	%N in LMW glutenins	0.2867	0.1996	0.4463	0.0822	ns
Foliar Zn BBCH70	%N in LMW glutenins	-0.0552	0.5408	0.7428	0.003	ns
Foliar Si BBCH30	%N in LMW glutenins	-0.4175	0.0848	0.2776	0.1743	ns
Foliar Si BBCH70	%N in LMW glutenins	0.1723	0.2447	0.5007	0.0297	ns
Plant height March	%N in LMW glutenins	0.6651	0.001	0.0259	0.4423	*
Plant height April	%N in LMW glutenins	0.6651	0.001	0.0259	0.4423	*
Plant height May	%N in LMW glutenins	0.6651	0.001	0.0259	0.4423	*
Plant height June	%N in LMW glutenins	0.6651	0.001	0.0259	0.4423	*
Leaf area index March	%N in LMW glutenins	0.7766	0.0012	0.0265	0.603	*
Leaf area index April	%N in LMW glutenins	0.573	0.0075	0.0696	0.3283	ns
Leaf area index May	%N in LMW glutenins	0.2241	0.3161	0.571	0.0502	ns
Leaf area index June	%N in LMW glutenins	0.6292	0.021	0.1332	0.3959	ns
Maximum quantum efficiency PSII June8	%N in LMW glutenins	0.173	0.1722	0.4103	0.0299	ns
Maximum quantum efficiency PSII June21	%N in LMW glutenins	0.3969	0.0179	0.1213	0.1575	ns
Maximum quantum efficiency PSII July5	%N in LMW glutenins	-0.1804	0.5806	0.7744	0.0326	ns
Grain yield	%N in total glutenins	-0.4966	0.0038	0.0542	0.2466	ns
Grain area	%N in total glutenins	0.3962	0.1475	0.3799	0.157	ns
Grain length	%N in total glutenins	0.4456	0.0199	0.1276	0.1986	ns
Grain width	%N in total glutenins	0.3161	0.2391	0.4973	0.0999	ns
Thousand kernel weight	%N in total glutenins	0.2405	0.3574	0.6016	0.0578	ns
Straw biomass	%N in total glutenins	0.1896	0.4495	0.676	0.0359	ns
Foliar Ca BBCH30	%N in total glutenins	0.2196	0.0889	0.2838	0.0482	ns
Foliar Ca BBCH70	%N in total glutenins	0.0507	0.2413	0.4987	0.0026	ns
Foliar Fe BBCH30	%N in total glutenins	0.0752	0.3661	0.6052	0.0057	ns
Foliar Fe BBCH70	%N in total glutenins	0.1164	0.5435	0.744	0.0136	ns
Foliar K BBCH30	%N in total glutenins	0.7225	0.0023	0.0406	0.522	*
Foliar K BBCH70	%N in total glutenins	0.129	0.4355	0.6658	0.0167	ns
Foliar Mg BBCH30	%N in total glutenins	0.6913	0.0059	0.0664	0.4779	ns
Foliar Mg BBCH70	%N in total glutenins	0.0987	0.6832	0.8382	0.0097	ns
Foliar Mn BBCH30	%N in total glutenins	-0.4787	0.0362	0.1713	0.2292	ns
Foliar Mn BBCH70	%N in total glutenins	-0.1607	0.3862	0.6233	0.0258	ns
Foliar P BBCH30	%N in total glutenins	0.6123	0.0474	0.2038	0.3749	ns
Foliar P BBCH70	%N in total glutenins	0.2278	0.3319	0.5865	0.0519	ns
Foliar S BBCH30	%N in total glutenins	0.2461	0.4778	0.6958	0.0606	ns
Foliar S BBCH70	%N in total glutenins	-0.1156	0.2977	0.5606	0.0134	ns
Foliar Zn BBCH30	%N in total glutenins	0.2657	0.2189	0.4659	0.0706	ns
Foliar Zn BBCH70	%N in total glutenins	-0.0429	0.9968	0.9978	0.0018	ns
Foliar Si BBCH30	%N in total glutenins	-0.5019	0.0104	0.0848	0.2519	ns
Foliar Si BBCH70	%N in total glutenins	0.0842	0.6189	0.7982	0.0071	ns
Plant height March	%N in total glutenins	0.6576	0.0039	0.0542	0.4325	ns
Plant height April	%N in total glutenins	0.6576	0.0039	0.0542	0.4325	ns
Plant height May	%N in total glutenins	0.6576	0.0039	0.0542	0.4325	ns
Plant height June	%N in total glutenins	0.6576	0.0039	0.0542	0.4325	ns
Leaf area index March	%N in total glutenins	0.7519	0.0046	0.0579	0.5654	ns
Leaf area index April	%N in total glutenins	0.5037	0.0226	0.1348	0.2537	ns
Leaf area index May	%N in total glutenins	0.1808	0.5786	0.7736	0.0327	ns
Leaf area index June	%N in total glutenins	0.5547	0.2001	0.4463	0.3077	ns
Maximum quantum efficiency PSII June8	%N in total glutenins	0.0961	0.4195	0.6511	0.0092	ns
Maximum quantum efficiency PSII June21	%N in total glutenins	0.3406	0.0343	0.1681	0.116	ns
Maximum quantum efficiency PSII July5	%N in total glutenins	-0.2888	0.1427	0.3723	0.0834	ns
Grain yield	%N in ω5 gliadins	-0.0689	0.5793	0.7736	0.0048	ns
Grain area	%N in ω5 gliadins	-0.4492	0.0333	0.1649	0.2018	ns
Grain length	%N in ω5 gliadins	-0.1408	0.807	0.9109	0.0198	ns
Grain width	%N in ω5 gliadins	-0.4614	0.0128	0.0938	0.2129	ns
Thousand kernel weight	%N in ω5 gliadins	-0.5301	0.0063	0.0682	0.281	ns
Straw biomass	%N in ω5 gliadins	-0.2693	0.2593	0.5194	0.0725	ns
Foliar Ca BBCH30	%N in ω5 gliadins	0.1795	0.6246	0.7991	0.0322	ns
Foliar Ca BBCH70	%N in ω5 gliadins	0.0277	0.6507	0.8185	8.00E-04	ns
Foliar Fe BBCH30	%N in ω5 gliadins	-0.0988	0.6103	0.7921	0.0098	ns
Foliar Fe BBCH70	%N in ω5 gliadins	0.3508	0.1851	0.428	0.1231	ns
Foliar K BBCH30	%N in ω5 gliadins	-0.2028	0.6595	0.8224	0.0411	ns
Foliar K BBCH70	%N in ω5 gliadins	0.1812	0.3056	0.568	0.0328	ns
Foliar Mg BBCH30	%N in ω5 gliadins	-0.1222	0.8814	0.9427	0.0149	ns
Foliar Mg BBCH70	%N in ω5 gliadins	-0.2865	0.1726	0.4103	0.0821	ns
Foliar Mn BBCH30	%N in ω5 gliadins	0.2077	0.4502	0.676	0.0431	ns
Foliar Mn BBCH70	%N in ω5 gliadins	-0.0806	0.6046	0.7898	0.0065	ns
Foliar P BBCH30	%N in ω5 gliadins	-0.0443	0.9229	0.9631	0.002	ns
Foliar P BBCH70	%N in ω5 gliadins	-0.1352	0.8496	0.9253	0.0183	ns
Foliar S BBCH30	%N in ω5 gliadins	-0.0722	0.5572	0.753	0.0052	ns
Foliar S BBCH70	%N in ω5 gliadins	-0.128	0.8718	0.9374	0.0164	ns
Foliar Zn BBCH30	%N in ω5 gliadins	-0.1535	0.7728	0.8944	0.0236	ns
Foliar Zn BBCH70	%N in ω5 gliadins	0.0625	0.3488	0.5967	0.0039	ns
Foliar Si BBCH30	%N in ω5 gliadins	-0.0562	0.4478	0.676	0.0032	ns
Foliar Si BBCH70	%N in ω5 gliadins	-0.1642	0.2447	0.5007	0.027	ns
Plant height March	%N in ω5 gliadins	-0.3153	0.0859	0.2776	0.0994	ns
Plant height April	%N in ω5 gliadins	-0.3153	0.0859	0.2776	0.0994	ns
Plant height May	%N in ω5 gliadins	-0.3153	0.0859	0.2776	0.0994	ns
Plant height June	%N in ω5 gliadins	-0.3153	0.0859	0.2776	0.0994	ns
Leaf area index March	%N in ω5 gliadins	-0.3773	0.0675	0.2517	0.1424	ns
Leaf area index April	%N in ω5 gliadins	-0.3864	0.136	0.3633	0.1493	ns
Leaf area index May	%N in ω5 gliadins	-0.2818	0.342	0.5956	0.0794	ns
Leaf area index June	%N in ω5 gliadins	-0.5896	0.0108	0.0858	0.3476	ns
Maximum quantum efficiency PSII June8	%N in ω5 gliadins	-0.2629	0.395	0.63	0.0691	ns
Maximum quantum efficiency PSII June21	%N in ω5 gliadins	-0.3916	0.4576	0.6801	0.1533	ns
Maximum quantum efficiency PSII July5	%N in ω5 gliadins	-0.1684	0.5233	0.7316	0.0284	ns
Grain yield	%N in ω1-2 gliadins	-0.4051	0.0111	0.0873	0.1641	ns
Grain area	%N in ω1-2 gliadins	-0.1448	0.4879	0.7055	0.021	ns
Grain length	%N in ω1-2 gliadins	0.212	0.1378	0.3672	0.0449	ns
Grain width	%N in ω1-2 gliadins	-0.229	0.1682	0.4068	0.0525	ns
Thousand kernel weight	%N in ω1-2 gliadins	-0.3192	0.0906	0.2849	0.1019	ns
Straw biomass	%N in ω1-2 gliadins	-0.0958	0.5128	0.7237	0.0092	ns
Foliar Ca BBCH30	%N in ω1-2 gliadins	0.3087	0.0816	0.2737	0.0953	ns
Foliar Ca BBCH70	%N in ω1-2 gliadins	0.0025	0.6075	0.7915	0	ns
Foliar Fe BBCH30	%N in ω1-2 gliadins	-0.1015	0.6507	0.8185	0.0103	ns
Foliar Fe BBCH70	%N in ω1-2 gliadins	0.3388	0.1199	0.3391	0.1148	ns
Foliar K BBCH30	%N in ω1-2 gliadins	0.347	0.0605	0.2353	0.1204	ns
Foliar K BBCH70	%N in ω1-2 gliadins	0.3916	0.0358	0.1713	0.1534	ns
Foliar Mg BBCH30	%N in ω1-2 gliadins	0.4506	0.0061	0.0668	0.203	ns
Foliar Mg BBCH70	%N in ω1-2 gliadins	-0.2482	0.4023	0.6331	0.0616	ns
Foliar Mn BBCH30	%N in ω1-2 gliadins	-0.143	0.5167	0.7244	0.0204	ns
Foliar Mn BBCH70	%N in ω1-2 gliadins	-0.2675	0.1997	0.4463	0.0716	ns
Foliar P BBCH30	%N in ω1-2 gliadins	0.4245	0.0568	0.2271	0.1802	ns
Foliar P BBCH70	%N in ω1-2 gliadins	0.093	0.3445	0.5966	0.0086	ns
Foliar S BBCH30	%N in ω1-2 gliadins	0.1223	0.6246	0.7991	0.015	ns
Foliar S BBCH70	%N in ω1-2 gliadins	-0.2299	0.6103	0.7921	0.0529	ns
Foliar Zn BBCH30	%N in ω1-2 gliadins	0.0606	0.2612	0.5198	0.0037	ns
Foliar Zn BBCH70	%N in ω1-2 gliadins	0.0194	0.1446	0.3753	4.00E-04	ns
Foliar Si BBCH30	%N in ω1-2 gliadins	-0.4994	0.0085	0.0746	0.2494	ns
Foliar Si BBCH70	%N in ω1-2 gliadins	-0.2053	0.3661	0.6052	0.0422	ns
Plant height March	%N in ω1-2 gliadins	0.1578	0.8086	0.9109	0.0249	ns
Plant height April	%N in ω1-2 gliadins	0.1578	0.8086	0.9109	0.0249	ns
Plant height May	%N in ω1-2 gliadins	0.1578	0.8086	0.9109	0.0249	ns
Plant height June	%N in ω1-2 gliadins	0.1578	0.8086	0.9109	0.0249	ns
Leaf area index March	%N in ω1-2 gliadins	0.2049	0.716	0.8532	0.042	ns
Leaf area index April	%N in ω1-2 gliadins	-0.0108	0.7755	0.8954	1.00E-04	ns
Leaf area index May	%N in ω1-2 gliadins	-0.1453	0.4007	0.6331	0.0211	ns
Leaf area index June	%N in ω1-2 gliadins	-0.2385	0.2688	0.5299	0.0569	ns
Maximum quantum efficiency PSII June8	%N in ω1-2 gliadins	-0.2404	0.4449	0.674	0.0578	ns
Maximum quantum efficiency PSII June21	%N in ω1-2 gliadins	-0.1166	0.5848	0.777	0.0136	ns
Maximum quantum efficiency PSII July5	%N in ω1-2 gliadins	-0.4266	0.0278	0.1481	0.182	ns
Grain yield	%N in αβ gliadins	-0.4587	0.0231	0.1366	0.2104	ns
Grain area	%N in αβ gliadins	-0.1339	0.4613	0.6835	0.0179	ns
Grain length	%N in αβ gliadins	0.3432	0.101	0.3006	0.1178	ns
Grain width	%N in αβ gliadins	-0.2592	0.1265	0.3499	0.0672	ns
Thousand kernel weight	%N in αβ gliadins	-0.3251	0.063	0.2415	0.1057	ns
Straw biomass	%N in αβ gliadins	-0.1247	0.3711	0.6095	0.0156	ns
Foliar Ca BBCH30	%N in αβ gliadins	0.4304	0.0375	0.1744	0.1852	ns
Foliar Ca BBCH70	%N in αβ gliadins	0.0185	0.7775	0.8968	3.00E-04	ns
Foliar Fe BBCH30	%N in αβ gliadins	-0.0022	0.5572	0.753	0	ns
Foliar Fe BBCH70	%N in αβ gliadins	0.415	0.0611	0.2359	0.1722	ns
Foliar K BBCH30	%N in αβ gliadins	0.4051	0.0439	0.1936	0.1641	ns
Foliar K BBCH70	%N in αβ gliadins	0.3944	0.0528	0.2205	0.1556	ns
Foliar Mg BBCH30	%N in αβ gliadins	0.4707	0.0085	0.0746	0.2216	ns
Foliar Mg BBCH70	%N in αβ gliadins	-0.1243	0.5381	0.7421	0.0155	ns
Foliar Mn BBCH30	%N in αβ gliadins	-0.1482	0.7436	0.8766	0.022	ns
Foliar Mn BBCH70	%N in αβ gliadins	-0.398	0.0898	0.2847	0.1584	ns
Foliar P BBCH30	%N in αβ gliadins	0.4234	0.0539	0.2243	0.1793	ns
Foliar P BBCH70	%N in αβ gliadins	0.1413	0.3817	0.6229	0.02	ns
Foliar S BBCH30	%N in αβ gliadins	0.1561	0.3617	0.6019	0.0244	ns
Foliar S BBCH70	%N in αβ gliadins	-0.1291	0.6773	0.8353	0.0167	ns
Foliar Zn BBCH30	%N in αβ gliadins	0.0909	0.3246	0.581	0.0083	ns
Foliar Zn BBCH70	%N in αβ gliadins	-0.0971	0.1837	0.4257	0.0094	ns
Foliar Si BBCH30	%N in αβ gliadins	-0.5	0.0279	0.1481	0.25	ns
Foliar Si BBCH70	%N in αβ gliadins	-0.0637	0.5849	0.777	0.0041	ns
Plant height March	%N in αβ gliadins	0.1229	0.9662	0.9814	0.0151	ns
Plant height April	%N in αβ gliadins	0.1229	0.9662	0.9814	0.0151	ns
Plant height May	%N in αβ gliadins	0.1229	0.9662	0.9814	0.0151	ns
Plant height June	%N in αβ gliadins	0.1229	0.9662	0.9814	0.0151	ns
Leaf area index March	%N in αβ gliadins	0.2179	0.9243	0.9631	0.0475	ns
Leaf area index April	%N in αβ gliadins	0.0537	0.9243	0.9631	0.0029	ns
Leaf area index May	%N in αβ gliadins	-0.2686	0.169	0.4068	0.0721	ns
Leaf area index June	%N in αβ gliadins	-0.1997	0.1506	0.3832	0.0399	ns
Maximum quantum efficiency PSII June8	%N in αβ gliadins	-0.2917	0.2202	0.4676	0.0851	ns
Maximum quantum efficiency PSII June21	%N in αβ gliadins	-0.1483	0.9325	0.9658	0.022	ns
Maximum quantum efficiency PSII July5	%N in αβ gliadins	-0.3087	0.0299	0.1536	0.0953	ns
Grain yield	%N in γ gliadins	-0.4939	0.0183	0.1232	0.2439	ns
Grain area	%N in γ gliadins	-0.1176	0.6609	0.8231	0.0138	ns
Grain length	%N in γ gliadins	0.3308	0.1001	0.2995	0.1094	ns
Grain width	%N in γ gliadins	-0.2461	0.2375	0.4949	0.0606	ns
Thousand kernel weight	%N in γ gliadins	-0.2802	0.188	0.4317	0.0785	ns
Straw biomass	%N in γ gliadins	-0.2342	0.3468	0.5966	0.0548	ns
Foliar Ca BBCH30	%N in γ gliadins	0.3413	0.4677	0.688	0.1165	ns
Foliar Ca BBCH70	%N in γ gliadins	0.0819	0.4753	0.6941	0.0067	ns
Foliar Fe BBCH30	%N in γ gliadins	0.1384	0.8559	0.9292	0.0192	ns
Foliar Fe BBCH70	%N in γ gliadins	0.4309	0.0406	0.1838	0.1857	ns
Foliar K BBCH30	%N in γ gliadins	0.3791	0.2119	0.4584	0.1437	ns
Foliar K BBCH70	%N in γ gliadins	0.4262	0.1352	0.3621	0.1816	ns
Foliar Mg BBCH30	%N in γ gliadins	0.3046	0.2263	0.4785	0.0928	ns
Foliar Mg BBCH70	%N in γ gliadins	0.1383	0.3595	0.6019	0.0191	ns
Foliar Mn BBCH30	%N in γ gliadins	-0.2337	0.3278	0.5836	0.0546	ns
Foliar Mn BBCH70	%N in γ gliadins	-0.2575	0.1659	0.4068	0.0663	ns
Foliar P BBCH30	%N in γ gliadins	0.2951	0.3155	0.571	0.0871	ns
Foliar P BBCH70	%N in γ gliadins	0.3192	0.1646	0.4056	0.1019	ns
Foliar S BBCH30	%N in γ gliadins	0.1771	0.4552	0.6794	0.0314	ns
Foliar S BBCH70	%N in γ gliadins	0.2601	0.4626	0.6835	0.0677	ns
Foliar Zn BBCH30	%N in γ gliadins	0.1779	0.1252	0.3471	0.0317	ns
Foliar Zn BBCH70	%N in γ gliadins	-0.0766	0.2695	0.53	0.0059	ns
Foliar Si BBCH30	%N in γ gliadins	-0.2203	0.3908	0.6276	0.0485	ns
Foliar Si BBCH70	%N in γ gliadins	0.2828	0.2119	0.4584	0.08	ns
Plant height March	%N in γ gliadins	0.0577	0.8401	0.9225	0.0033	ns
Plant height April	%N in γ gliadins	0.0577	0.8401	0.9225	0.0033	ns
Plant height May	%N in γ gliadins	0.0577	0.8401	0.9225	0.0033	ns
Plant height June	%N in γ gliadins	0.0577	0.8401	0.9225	0.0033	ns
Leaf area index March	%N in γ gliadins	0.2748	0.7076	0.849	0.0755	ns
Leaf area index April	%N in γ gliadins	0.2395	0.5864	0.778	0.0574	ns
Leaf area index May	%N in γ gliadins	-0.3505	0.1191	0.3378	0.1228	ns
Leaf area index June	%N in γ gliadins	0.0392	0.8287	0.9225	0.0015	ns
Maximum quantum efficiency PSII June8	%N in γ gliadins	-0.2114	0.3161	0.571	0.0447	ns
Maximum quantum efficiency PSII June21	%N in γ gliadins	-0.0275	0.6981	0.8432	8.00E-04	ns
Maximum quantum efficiency PSII July5	%N in γ gliadins	0.1263	0.875	0.9378	0.016	ns
Grain yield	%N in total gliadins	-0.5034	0.0096	0.0813	0.2534	ns
Grain area	%N in total gliadins	-0.1831	0.385	0.6232	0.0335	ns
Grain length	%N in total gliadins	0.3234	0.0956	0.2949	0.1046	ns
Grain width	%N in total gliadins	-0.3113	0.0886	0.2838	0.0969	ns
Thousand kernel weight	%N in total gliadins	-0.3841	0.0397	0.1821	0.1475	ns
Straw biomass	%N in total gliadins	-0.192	0.2527	0.51	0.0369	ns
Foliar Ca BBCH30	%N in total gliadins	0.423	0.1003	0.2995	0.1789	ns
Foliar Ca BBCH70	%N in total gliadins	0.0405	0.6654	0.8267	0.0016	ns
Foliar Fe BBCH30	%N in total gliadins	0.0127	0.6892	0.8428	2.00E-04	ns
Foliar Fe BBCH70	%N in total gliadins	0.4692	0.0279	0.1481	0.2201	ns
Foliar K BBCH30	%N in total gliadins	0.3984	0.0824	0.2737	0.1587	ns
Foliar K BBCH70	%N in total gliadins	0.455	0.0225	0.1348	0.207	ns
Foliar Mg BBCH30	%N in total gliadins	0.438	0.0223	0.1348	0.1918	ns
Foliar Mg BBCH70	%N in total gliadins	-0.1009	0.616	0.7955	0.0102	ns
Foliar Mn BBCH30	%N in total gliadins	-0.1704	0.5435	0.744	0.029	ns
Foliar Mn BBCH70	%N in total gliadins	-0.359	0.0941	0.291	0.1289	ns
Foliar P BBCH30	%N in total gliadins	0.4119	0.0726	0.2622	0.1696	ns
Foliar P BBCH70	%N in total gliadins	0.1907	0.275	0.5377	0.0364	ns
Foliar S BBCH30	%N in total gliadins	0.1619	0.4502	0.676	0.0262	ns
Foliar S BBCH70	%N in total gliadins	-0.0425	0.9261	0.9631	0.0018	ns
Foliar Zn BBCH30	%N in total gliadins	0.1074	0.1989	0.4463	0.0115	ns
Foliar Zn BBCH70	%N in total gliadins	-0.0641	0.122	0.3422	0.0041	ns
Foliar Si BBCH30	%N in total gliadins	-0.4516	0.024	0.1369	0.204	ns
Foliar Si BBCH70	%N in total gliadins	5.00E-04	0.7528	0.8813	0	ns
Plant height March	%N in total gliadins	0.0911	0.8416	0.9225	0.0083	ns
Plant height April	%N in total gliadins	0.0911	0.8416	0.9225	0.0083	ns
Plant height May	%N in total gliadins	0.0911	0.8416	0.9225	0.0083	ns
Plant height June	%N in total gliadins	0.0911	0.8416	0.9225	0.0083	ns
Leaf area index March	%N in total gliadins	0.219	0.9822	0.9919	0.048	ns
Leaf area index April	%N in total gliadins	0.0728	0.9688	0.9814	0.0053	ns
Leaf area index May	%N in total gliadins	-0.3155	0.1281	0.3515	0.0996	ns
Leaf area index June	%N in total gliadins	-0.1926	0.2001	0.4463	0.0371	ns
Maximum quantum efficiency PSII June8	%N in total gliadins	-0.3003	0.1978	0.4463	0.0902	ns
Maximum quantum efficiency PSII June21	%N in total gliadins	-0.147	0.8591	0.9306	0.0216	ns
Maximum quantum efficiency PSII July5	%N in total gliadins	-0.2296	0.1078	0.3162	0.0527	ns
Grain yield	HMW:LMW	-0.1124	0.3574	0.6016	0.0126	ns
Grain area	HMW:LMW	-0.3364	0.2103	0.4584	0.1131	ns
Grain length	HMW:LMW	-0.0379	0.5446	0.744	0.0014	ns
Grain width	HMW:LMW	-0.3779	0.0512	0.2155	0.1428	ns
Thousand kernel weight	HMW:LMW	-0.4415	0.041	0.1842	0.195	ns
Straw biomass	HMW:LMW	-0.1667	0.5259	0.7343	0.0278	ns
Foliar Ca BBCH30	HMW:LMW	0.269	0.2119	0.4584	0.0724	ns
Foliar Ca BBCH70	HMW:LMW	-0.01	0.9518	0.9758	1.00E-04	ns
Foliar Fe BBCH30	HMW:LMW	-0.1177	0.5115	0.723	0.0139	ns
Foliar Fe BBCH70	HMW:LMW	0.1695	0.549	0.7469	0.0287	ns
Foliar K BBCH30	HMW:LMW	-0.0427	0.6802	0.8369	0.0018	ns
Foliar K BBCH70	HMW:LMW	0.2867	0.0906	0.2849	0.0822	ns
Foliar Mg BBCH30	HMW:LMW	0.0945	0.2862	0.5523	0.0089	ns
Foliar Mg BBCH70	HMW:LMW	-0.339	0.1003	0.2995	0.1149	ns
Foliar Mn BBCH30	HMW:LMW	0.1734	0.375	0.6149	0.0301	ns
Foliar Mn BBCH70	HMW:LMW	-0.1136	0.5301	0.737	0.0129	ns
Foliar P BBCH30	HMW:LMW	0.0984	0.3931	0.6283	0.0097	ns
Foliar P BBCH70	HMW:LMW	-0.082	0.8941	0.9513	0.0067	ns
Foliar S BBCH30	HMW:LMW	-0.0041	0.9871	0.9939	0	ns
Foliar S BBCH70	HMW:LMW	-0.3413	0.2296	0.4824	0.1165	ns
Foliar Zn BBCH30	HMW:LMW	-0.1265	0.9389	0.9682	0.016	ns
Foliar Zn BBCH70	HMW:LMW	0.0719	0.2516	0.5087	0.0052	ns
Foliar Si BBCH30	HMW:LMW	-0.2781	0.1673	0.4068	0.0773	ns
Foliar Si BBCH70	HMW:LMW	-0.3429	0.0568	0.2271	0.1176	ns
Plant height March	HMW:LMW	-0.1326	0.4245	0.6528	0.0176	ns
Plant height April	HMW:LMW	-0.1326	0.4245	0.6528	0.0176	ns
Plant height May	HMW:LMW	-0.1326	0.4245	0.6528	0.0176	ns
Plant height June	HMW:LMW	-0.1326	0.4245	0.6528	0.0176	ns
Leaf area index March	HMW:LMW	-0.2213	0.363	0.6031	0.049	ns
Leaf area index April	HMW:LMW	-0.351	0.3133	0.571	0.1232	ns
Leaf area index May	HMW:LMW	-0.2224	0.2605	0.5194	0.0495	ns
Leaf area index June	HMW:LMW	-0.3986	0.1577	0.3951	0.1589	ns
Maximum quantum efficiency PSII June8	HMW:LMW	-0.315	0.1934	0.442	0.0992	ns
Maximum quantum efficiency PSII June21	HMW:LMW	-0.2828	0.7821	0.9001	0.08	ns
Maximum quantum efficiency PSII July5	HMW:LMW	-0.3692	0.0562	0.2271	0.1363	ns
Grain yield	gli:glu	0.0506	0.5765	0.773	0.0026	ns
Grain area	gli:glu	-0.5863	0.0114	0.0873	0.3437	ns
Grain length	gli:glu	-0.1406	0.7025	0.8438	0.0198	ns
Grain width	gli:glu	-0.6369	0.0027	0.044	0.4056	*
Thousand kernel weight	gli:glu	-0.6193	0.0028	0.0446	0.3835	*
Straw biomass	gli:glu	-0.3988	0.1332	0.3578	0.1591	ns
Foliar Ca BBCH30	gli:glu	0.1335	0.6743	0.8326	0.0178	ns
Foliar Ca BBCH70	gli:glu	-0.0419	0.8338	0.9225	0.0018	ns
Foliar Fe BBCH30	gli:glu	-0.119	0.2516	0.5087	0.0142	ns
Foliar Fe BBCH70	gli:glu	0.3463	0.2533	0.5102	0.1199	ns
Foliar K BBCH30	gli:glu	-0.3634	0.1398	0.3696	0.1321	ns
Foliar K BBCH70	gli:glu	0.2977	0.3617	0.6019	0.0886	ns
Foliar Mg BBCH30	gli:glu	-0.2874	0.5572	0.753	0.0826	ns
Foliar Mg BBCH70	gli:glu	-0.2098	0.6362	0.8051	0.044	ns
Foliar Mn BBCH30	gli:glu	0.3583	0.1446	0.3753	0.1284	ns
Foliar Mn BBCH70	gli:glu	-0.1957	0.5115	0.723	0.0383	ns
Foliar P BBCH30	gli:glu	-0.1997	0.4626	0.6835	0.0399	ns
Foliar P BBCH70	gli:glu	-0.0594	0.9582	0.9794	0.0035	ns
Foliar S BBCH30	gli:glu	-0.0752	0.4023	0.6331	0.0056	ns
Foliar S BBCH70	gli:glu	0.0662	0.4307	0.66	0.0044	ns
Foliar Zn BBCH30	gli:glu	-0.1767	0.6347	0.8042	0.0312	ns
Foliar Zn BBCH70	gli:glu	-0.0054	0.5036	0.7159	0	ns
Foliar Si BBCH30	gli:glu	0.115	0.9678	0.9814	0.0132	ns
Foliar Si BBCH70	gli:glu	-0.1173	0.3574	0.6016	0.0137	ns
Plant height March	gli:glu	-0.6121	0.0014	0.0283	0.3746	*
Plant height April	gli:glu	-0.6121	0.0014	0.0283	0.3746	*
Plant height May	gli:glu	-0.6121	0.0014	0.0283	0.3746	*
Plant height June	gli:glu	-0.6121	0.0014	0.0283	0.3746	*
Leaf area index March	gli:glu	-0.57	0.0022	0.0397	0.325	*
Leaf area index April	gli:glu	-0.4795	0.0238	0.1369	0.2299	ns
Leaf area index May	gli:glu	-0.5121	0.0704	0.2582	0.2623	ns
Leaf area index June	gli:glu	-0.657	0.004	0.0542	0.4316	ns
Maximum quantum efficiency PSII June8	gli:glu	-0.4232	0.0578	0.2281	0.1791	ns
Maximum quantum efficiency PSII June21	gli:glu	-0.5198	0.0686	0.2552	0.2702	ns
Maximum quantum efficiency PSII July5	gli:glu	0.073	0.9405	0.9682	0.0053	ns
